# Supplementary material for: A Stepwise, Nitrosonium-Catalyzed Aerobic Oxidation of Thiols to Disulfides and Thiosulfonates
Source: J Org Chem. 2026 Mar 20;91(13):4755–66. doi: 10.1021/acs.joc.6c00062 (PMC13054865; doi:10.1021/acs.joc.6c00062)
Supplement: Supplementary file 2 [file jo6c00062_si_002.zip]

Archive with 1,908 entries (1,677 files):
- Thiosulfonate FID Files 23-12-2025/
- Thiosulfonate FID Files 23-12-2025/2a/
- Thiosulfonate FID Files 23-12-2025/2a/13C/
- Thiosulfonate FID Files 23-12-2025/2a/13C/acqu
- Thiosulfonate FID Files 23-12-2025/2a/13C/acqus
- Thiosulfonate FID Files 23-12-2025/2a/13C/audita.txt
- Thiosulfonate FID Files 23-12-2025/2a/13C/cpdprg2
- Thiosulfonate FID Files 23-12-2025/2a/13C/fid
- Thiosulfonate FID Files 23-12-2025/2a/13C/format.temp
- Thiosulfonate FID Files 23-12-2025/2a/13C/fq1list
- Thiosulfonate FID Files 23-12-2025/2a/13C/pdata/
- Thiosulfonate FID Files 23-12-2025/2a/13C/pdata/1/
- Thiosulfonate FID Files 23-12-2025/2a/13C/pdata/1/1i
- Thiosulfonate FID Files 23-12-2025/2a/13C/pdata/1/1r
- Thiosulfonate FID Files 23-12-2025/2a/13C/pdata/1/auditp.txt
- Thiosulfonate FID Files 23-12-2025/2a/13C/pdata/1/outd
- Thiosulfonate FID Files 23-12-2025/2a/13C/pdata/1/parm.txt
- Thiosulfonate FID Files 23-12-2025/2a/13C/pdata/1/peaklist.xml
- Thiosulfonate FID Files 23-12-2025/2a/13C/pdata/1/peakrng
- Thiosulfonate FID Files 23-12-2025/2a/13C/pdata/1/peaks
- Thiosulfonate FID Files 23-12-2025/2a/13C/pdata/1/proc
- Thiosulfonate FID Files 23-12-2025/2a/13C/pdata/1/procs
- Thiosulfonate FID Files 23-12-2025/2a/13C/pdata/1/thumb.png
- Thiosulfonate FID Files 23-12-2025/2a/13C/pdata/1/title
- Thiosulfonate FID Files 23-12-2025/2a/13C/precom.output
- Thiosulfonate FID Files 23-12-2025/2a/13C/pulseprogram
- Thiosulfonate FID Files 23-12-2025/2a/13C/scon2
- Thiosulfonate FID Files 23-12-2025/2a/13C/shimvalues
- Thiosulfonate FID Files 23-12-2025/2a/13C/specpar
- Thiosulfonate FID Files 23-12-2025/2a/13C/uxnmr.info
- Thiosulfonate FID Files 23-12-2025/2a/13C/uxnmr.par
- Thiosulfonate FID Files 23-12-2025/2a/1H/
- Thiosulfonate FID Files 23-12-2025/2a/1H/acqu
- Thiosulfonate FID Files 23-12-2025/2a/1H/acqus
- Thiosulfonate FID Files 23-12-2025/2a/1H/audita.txt
- Thiosulfonate FID Files 23-12-2025/2a/1H/fid
- Thiosulfonate FID Files 23-12-2025/2a/1H/format.temp
- Thiosulfonate FID Files 23-12-2025/2a/1H/pdata/
- Thiosulfonate FID Files 23-12-2025/2a/1H/pdata/1/
- Thiosulfonate FID Files 23-12-2025/2a/1H/pdata/1/1i
- Thiosulfonate FID Files 23-12-2025/2a/1H/pdata/1/1r
- Thiosulfonate FID Files 23-12-2025/2a/1H/pdata/1/assocs
- Thiosulfonate FID Files 23-12-2025/2a/1H/pdata/1/auditp.txt
- Thiosulfonate FID Files 23-12-2025/2a/1H/pdata/1/integrals.txt
- Thiosulfonate FID Files 23-12-2025/2a/1H/pdata/1/intrng
- Thiosulfonate FID Files 23-12-2025/2a/1H/pdata/1/outd
- Thiosulfonate FID Files 23-12-2025/2a/1H/pdata/1/parm.txt
- Thiosulfonate FID Files 23-12-2025/2a/1H/pdata/1/peaklist.xml
- Thiosulfonate FID Files 23-12-2025/2a/1H/pdata/1/peakrng
- Thiosulfonate FID Files 23-12-2025/2a/1H/pdata/1/peaks
- Thiosulfonate FID Files 23-12-2025/2a/1H/pdata/1/proc
- Thiosulfonate FID Files 23-12-2025/2a/1H/pdata/1/procs
- Thiosulfonate FID Files 23-12-2025/2a/1H/pdata/1/thumb.png
- Thiosulfonate FID Files 23-12-2025/2a/1H/pdata/1/title
- Thiosulfonate FID Files 23-12-2025/2a/1H/pulseprogram
- Thiosulfonate FID Files 23-12-2025/2a/1H/scon2
- Thiosulfonate FID Files 23-12-2025/2a/1H/shimvalues
- Thiosulfonate FID Files 23-12-2025/2a/1H/specpar
- Thiosulfonate FID Files 23-12-2025/2a/1H/uxnmr.info
- Thiosulfonate FID Files 23-12-2025/2a/1H/uxnmr.par
- Thiosulfonate FID Files 23-12-2025/2b/
- Thiosulfonate FID Files 23-12-2025/2b/13C/
- Thiosulfonate FID Files 23-12-2025/2b/13C/acqu
- Thiosulfonate FID Files 23-12-2025/2b/13C/acqus
- Thiosulfonate FID Files 23-12-2025/2b/13C/audita.txt
- Thiosulfonate FID Files 23-12-2025/2b/13C/cpdprg2
- Thiosulfonate FID Files 23-12-2025/2b/13C/fid
- Thiosulfonate FID Files 23-12-2025/2b/13C/format.temp
- Thiosulfonate FID Files 23-12-2025/2b/13C/fq1list
- Thiosulfonate FID Files 23-12-2025/2b/13C/pdata/
- Thiosulfonate FID Files 23-12-2025/2b/13C/pdata/1/
- Thiosulfonate FID Files 23-12-2025/2b/13C/pdata/1/1i
- Thiosulfonate FID Files 23-12-2025/2b/13C/pdata/1/1r
- Thiosulfonate FID Files 23-12-2025/2b/13C/pdata/1/auditp.txt
- Thiosulfonate FID Files 23-12-2025/2b/13C/pdata/1/outd
- Thiosulfonate FID Files 23-12-2025/2b/13C/pdata/1/parm.txt
- Thiosulfonate FID Files 23-12-2025/2b/13C/pdata/1/peaklist.xml
- Thiosulfonate FID Files 23-12-2025/2b/13C/pdata/1/peakrng
- Thiosulfonate FID Files 23-12-2025/2b/13C/pdata/1/peaks
- Thiosulfonate FID Files 23-12-2025/2b/13C/pdata/1/proc
- Thiosulfonate FID Files 23-12-2025/2b/13C/pdata/1/procs
- Thiosulfonate FID Files 23-12-2025/2b/13C/pdata/1/thumb.png
- Thiosulfonate FID Files 23-12-2025/2b/13C/pdata/1/title
- Thiosulfonate FID Files 23-12-2025/2b/13C/precom.output
- Thiosulfonate FID Files 23-12-2025/2b/13C/pulseprogram
- Thiosulfonate FID Files 23-12-2025/2b/13C/scon2
- Thiosulfonate FID Files 23-12-2025/2b/13C/shimvalues
- Thiosulfonate FID Files 23-12-2025/2b/13C/specpar
- Thiosulfonate FID Files 23-12-2025/2b/13C/uxnmr.info
- Thiosulfonate FID Files 23-12-2025/2b/13C/uxnmr.par
- Thiosulfonate FID Files 23-12-2025/2b/1H/
- Thiosulfonate FID Files 23-12-2025/2b/1H/acqu
- Thiosulfonate FID Files 23-12-2025/2b/1H/acqus
- Thiosulfonate FID Files 23-12-2025/2b/1H/audita.txt
- Thiosulfonate FID Files 23-12-2025/2b/1H/fid
- Thiosulfonate FID Files 23-12-2025/2b/1H/format.temp
- Thiosulfonate FID Files 23-12-2025/2b/1H/pdata/
- Thiosulfonate FID Files 23-12-2025/2b/1H/pdata/1/
- Thiosulfonate FID Files 23-12-2025/2b/1H/pdata/1/1i
- Thiosulfonate FID Files 23-12-2025/2b/1H/pdata/1/1r
- Thiosulfonate FID Files 23-12-2025/2b/1H/pdata/1/auditp.txt
- Thiosulfonate FID Files 23-12-2025/2b/1H/pdata/1/integrals.txt
- Thiosulfonate FID Files 23-12-2025/2b/1H/pdata/1/intrng
- Thiosulfonate FID Files 23-12-2025/2b/1H/pdata/1/outd
- Thiosulfonate FID Files 23-12-2025/2b/1H/pdata/1/parm.txt
- Thiosulfonate FID Files 23-12-2025/2b/1H/pdata/1/peaklist.xml
- Thiosulfonate FID Files 23-12-2025/2b/1H/pdata/1/peakrng
- Thiosulfonate FID Files 23-12-2025/2b/1H/pdata/1/peaks
- Thiosulfonate FID Files 23-12-2025/2b/1H/pdata/1/proc
- Thiosulfonate FID Files 23-12-2025/2b/1H/pdata/1/procs
- Thiosulfonate FID Files 23-12-2025/2b/1H/pdata/1/thumb.png
- Thiosulfonate FID Files 23-12-2025/2b/1H/pdata/1/title
- Thiosulfonate FID Files 23-12-2025/2b/1H/pulseprogram
- Thiosulfonate FID Files 23-12-2025/2b/1H/scon2
- Thiosulfonate FID Files 23-12-2025/2b/1H/shimvalues
- Thiosulfonate FID Files 23-12-2025/2b/1H/specpar
- Thiosulfonate FID Files 23-12-2025/2b/1H/uxnmr.info
- Thiosulfonate FID Files 23-12-2025/2b/1H/uxnmr.par
- Thiosulfonate FID Files 23-12-2025/2c/
- Thiosulfonate FID Files 23-12-2025/2c/13C/
- Thiosulfonate FID Files 23-12-2025/2c/13C/acqu
- Thiosulfonate FID Files 23-12-2025/2c/13C/acqus
- Thiosulfonate FID Files 23-12-2025/2c/13C/audita.txt
- Thiosulfonate FID Files 23-12-2025/2c/13C/cpdprg2
- Thiosulfonate FID Files 23-12-2025/2c/13C/fid
- Thiosulfonate FID Files 23-12-2025/2c/13C/format.temp
- Thiosulfonate FID Files 23-12-2025/2c/13C/fq1list
- Thiosulfonate FID Files 23-12-2025/2c/13C/overflow_log_dru1.txt
- Thiosulfonate FID Files 23-12-2025/2c/13C/pdata/
- Thiosulfonate FID Files 23-12-2025/2c/13C/pdata/1/
- Thiosulfonate FID Files 23-12-2025/2c/13C/pdata/1/1i
- Thiosulfonate FID Files 23-12-2025/2c/13C/pdata/1/1r
- Thiosulfonate FID Files 23-12-2025/2c/13C/pdata/1/auditp.txt
- Thiosulfonate FID Files 23-12-2025/2c/13C/pdata/1/outd
- Thiosulfonate FID Files 23-12-2025/2c/13C/pdata/1/parm.txt
- Thiosulfonate FID Files 23-12-2025/2c/13C/pdata/1/peaklist.xml
- Thiosulfonate FID Files 23-12-2025/2c/13C/pdata/1/peakrng
- Thiosulfonate FID Files 23-12-2025/2c/13C/pdata/1/peaks
- Thiosulfonate FID Files 23-12-2025/2c/13C/pdata/1/proc
- Thiosulfonate FID Files 23-12-2025/2c/13C/pdata/1/procs
- Thiosulfonate FID Files 23-12-2025/2c/13C/pdata/1/thumb.png
- Thiosulfonate FID Files 23-12-2025/2c/13C/pdata/1/title
- Thiosulfonate FID Files 23-12-2025/2c/13C/precom.output
- Thiosulfonate FID Files 23-12-2025/2c/13C/pulseprogram
- Thiosulfonate FID Files 23-12-2025/2c/13C/scon2
- Thiosulfonate FID Files 23-12-2025/2c/13C/shimvalues
- Thiosulfonate FID Files 23-12-2025/2c/13C/specpar
- Thiosulfonate FID Files 23-12-2025/2c/13C/uxnmr.info
- Thiosulfonate FID Files 23-12-2025/2c/13C/uxnmr.par
- Thiosulfonate FID Files 23-12-2025/2c/1H/
- Thiosulfonate FID Files 23-12-2025/2c/1H/acqu
- Thiosulfonate FID Files 23-12-2025/2c/1H/acqus
- Thiosulfonate FID Files 23-12-2025/2c/1H/audita.txt
- Thiosulfonate FID Files 23-12-2025/2c/1H/fid
- Thiosulfonate FID Files 23-12-2025/2c/1H/format.temp
- Thiosulfonate FID Files 23-12-2025/2c/1H/pdata/
- Thiosulfonate FID Files 23-12-2025/2c/1H/pdata/1/
- Thiosulfonate FID Files 23-12-2025/2c/1H/pdata/1/1i
- Thiosulfonate FID Files 23-12-2025/2c/1H/pdata/1/1r
- Thiosulfonate FID Files 23-12-2025/2c/1H/pdata/1/auditp.txt
- Thiosulfonate FID Files 23-12-2025/2c/1H/pdata/1/integrals.txt
- Thiosulfonate FID Files 23-12-2025/2c/1H/pdata/1/intrng
- Thiosulfonate FID Files 23-12-2025/2c/1H/pdata/1/outd
- Thiosulfonate FID Files 23-12-2025/2c/1H/pdata/1/parm.txt
- Thiosulfonate FID Files 23-12-2025/2c/1H/pdata/1/peaklist.xml
- Thiosulfonate FID Files 23-12-2025/2c/1H/pdata/1/peakrng
- Thiosulfonate FID Files 23-12-2025/2c/1H/pdata/1/peaks
- Thiosulfonate FID Files 23-12-2025/2c/1H/pdata/1/proc
- Thiosulfonate FID Files 23-12-2025/2c/1H/pdata/1/procs
- Thiosulfonate FID Files 23-12-2025/2c/1H/pdata/1/thumb.png
- Thiosulfonate FID Files 23-12-2025/2c/1H/pdata/1/title
- Thiosulfonate FID Files 23-12-2025/2c/1H/pulseprogram
- Thiosulfonate FID Files 23-12-2025/2c/1H/scon2
- Thiosulfonate FID Files 23-12-2025/2c/1H/shimvalues
- Thiosulfonate FID Files 23-12-2025/2c/1H/specpar
- Thiosulfonate FID Files 23-12-2025/2c/1H/uxnmr.info
- Thiosulfonate FID Files 23-12-2025/2c/1H/uxnmr.par
- Thiosulfonate FID Files 23-12-2025/2d/
- Thiosulfonate FID Files 23-12-2025/2d/13C/
- Thiosulfonate FID Files 23-12-2025/2d/13C/acqu
- Thiosulfonate FID Files 23-12-2025/2d/13C/acqus
- Thiosulfonate FID Files 23-12-2025/2d/13C/audita.txt
- Thiosulfonate FID Files 23-12-2025/2d/13C/cpdprg2
- Thiosulfonate FID Files 23-12-2025/2d/13C/fid
- Thiosulfonate FID Files 23-12-2025/2d/13C/format.temp
- Thiosulfonate FID Files 23-12-2025/2d/13C/fq1list
- Thiosulfonate FID Files 23-12-2025/2d/13C/pdata/
- Thiosulfonate FID Files 23-12-2025/2d/13C/pdata/1/
- Thiosulfonate FID Files 23-12-2025/2d/13C/pdata/1/1i
- Thiosulfonate FID Files 23-12-2025/2d/13C/pdata/1/1r
- Thiosulfonate FID Files 23-12-2025/2d/13C/pdata/1/auditp.txt
- Thiosulfonate FID Files 23-12-2025/2d/13C/pdata/1/outd
- Thiosulfonate FID Files 23-12-2025/2d/13C/pdata/1/parm.txt
- Thiosulfonate FID Files 23-12-2025/2d/13C/pdata/1/peaklist.xml
- Thiosulfonate FID Files 23-12-2025/2d/13C/pdata/1/peakrng
- Thiosulfonate FID Files 23-12-2025/2d/13C/pdata/1/peaks
- Thiosulfonate FID Files 23-12-2025/2d/13C/pdata/1/proc
- Thiosulfonate FID Files 23-12-2025/2d/13C/pdata/1/procs
- Thiosulfonate FID Files 23-12-2025/2d/13C/pdata/1/thumb.png
- Thiosulfonate FID Files 23-12-2025/2d/13C/pdata/1/title
- Thiosulfonate FID Files 23-12-2025/2d/13C/precom.output
- Thiosulfonate FID Files 23-12-2025/2d/13C/pulseprogram
- Thiosulfonate FID Files 23-12-2025/2d/13C/scon2
- Thiosulfonate FID Files 23-12-2025/2d/13C/shimvalues
- Thiosulfonate FID Files 23-12-2025/2d/13C/specpar
- Thiosulfonate FID Files 23-12-2025/2d/13C/uxnmr.info
- Thiosulfonate FID Files 23-12-2025/2d/13C/uxnmr.par
- Thiosulfonate FID Files 23-12-2025/2d/1H/
- Thiosulfonate FID Files 23-12-2025/2d/1H/acqu
- Thiosulfonate FID Files 23-12-2025/2d/1H/acqus
- Thiosulfonate FID Files 23-12-2025/2d/1H/audita.txt
- Thiosulfonate FID Files 23-12-2025/2d/1H/fid
- Thiosulfonate FID Files 23-12-2025/2d/1H/format.temp
- Thiosulfonate FID Files 23-12-2025/2d/1H/pdata/
- Thiosulfonate FID Files 23-12-2025/2d/1H/pdata/1/
- Thiosulfonate FID Files 23-12-2025/2d/1H/pdata/1/1i
- Thiosulfonate FID Files 23-12-2025/2d/1H/pdata/1/1r
- Thiosulfonate FID Files 23-12-2025/2d/1H/pdata/1/auditp.txt
- Thiosulfonate FID Files 23-12-2025/2d/1H/pdata/1/integrals.txt
- Thiosulfonate FID Files 23-12-2025/2d/1H/pdata/1/intrng
- Thiosulfonate FID Files 23-12-2025/2d/1H/pdata/1/outd
- Thiosulfonate FID Files 23-12-2025/2d/1H/pdata/1/parm.txt
- Thiosulfonate FID Files 23-12-2025/2d/1H/pdata/1/peaklist.xml
- Thiosulfonate FID Files 23-12-2025/2d/1H/pdata/1/peakrng
- Thiosulfonate FID Files 23-12-2025/2d/1H/pdata/1/peaks
- Thiosulfonate FID Files 23-12-2025/2d/1H/pdata/1/proc
- Thiosulfonate FID Files 23-12-2025/2d/1H/pdata/1/procs
- Thiosulfonate FID Files 23-12-2025/2d/1H/pdata/1/thumb.png
- Thiosulfonate FID Files 23-12-2025/2d/1H/pdata/1/title
- Thiosulfonate FID Files 23-12-2025/2d/1H/pulseprogram
- Thiosulfonate FID Files 23-12-2025/2d/1H/scon2
- Thiosulfonate FID Files 23-12-2025/2d/1H/shimvalues
- Thiosulfonate FID Files 23-12-2025/2d/1H/specpar
- Thiosulfonate FID Files 23-12-2025/2d/1H/uxnmr.info
- Thiosulfonate FID Files 23-12-2025/2d/1H/uxnmr.par
- Thiosulfonate FID Files 23-12-2025/2e/
- Thiosulfonate FID Files 23-12-2025/2e/13C/
- Thiosulfonate FID Files 23-12-2025/2e/13C/acqu
- Thiosulfonate FID Files 23-12-2025/2e/13C/acqus
- Thiosulfonate FID Files 23-12-2025/2e/13C/audita.txt
- Thiosulfonate FID Files 23-12-2025/2e/13C/cpdprg2
- Thiosulfonate FID Files 23-12-2025/2e/13C/fid
- Thiosulfonate FID Files 23-12-2025/2e/13C/format.temp
- Thiosulfonate FID Files 23-12-2025/2e/13C/fq1list
- Thiosulfonate FID Files 23-12-2025/2e/13C/pdata/
- Thiosulfonate FID Files 23-12-2025/2e/13C/pdata/1/
- Thiosulfonate FID Files 23-12-2025/2e/13C/pdata/1/1i
- Thiosulfonate FID Files 23-12-2025/2e/13C/pdata/1/1r
- Thiosulfonate FID Files 23-12-2025/2e/13C/pdata/1/auditp.txt
- Thiosulfonate FID Files 23-12-2025/2e/13C/pdata/1/integrals.txt
- Thiosulfonate FID Files 23-12-2025/2e/13C/pdata/1/intrng
- Thiosulfonate FID Files 23-12-2025/2e/13C/pdata/1/outd
- Thiosulfonate FID Files 23-12-2025/2e/13C/pdata/1/parm.txt
- Thiosulfonate FID Files 23-12-2025/2e/13C/pdata/1/peaklist.xml
- Thiosulfonate FID Files 23-12-2025/2e/13C/pdata/1/peakrng
- Thiosulfonate FID Files 23-12-2025/2e/13C/pdata/1/peaks
- Thiosulfonate FID Files 23-12-2025/2e/13C/pdata/1/proc
- Thiosulfonate FID Files 23-12-2025/2e/13C/pdata/1/procs
- Thiosulfonate FID Files 23-12-2025/2e/13C/pdata/1/thumb.png
- Thiosulfonate FID Files 23-12-2025/2e/13C/pdata/1/title
- Thiosulfonate FID Files 23-12-2025/2e/13C/precom.output
- Thiosulfonate FID Files 23-12-2025/2e/13C/pulseprogram
- Thiosulfonate FID Files 23-12-2025/2e/13C/scon2
- Thiosulfonate FID Files 23-12-2025/2e/13C/shimvalues
- Thiosulfonate FID Files 23-12-2025/2e/13C/specpar
- Thiosulfonate FID Files 23-12-2025/2e/13C/uxnmr.info
- Thiosulfonate FID Files 23-12-2025/2e/13C/uxnmr.par
- Thiosulfonate FID Files 23-12-2025/2e/1H/
- Thiosulfonate FID Files 23-12-2025/2e/1H/acqu
- Thiosulfonate FID Files 23-12-2025/2e/1H/acqus
- Thiosulfonate FID Files 23-12-2025/2e/1H/audita.txt
- Thiosulfonate FID Files 23-12-2025/2e/1H/fid
- Thiosulfonate FID Files 23-12-2025/2e/1H/format.temp
- Thiosulfonate FID Files 23-12-2025/2e/1H/pdata/
- Thiosulfonate FID Files 23-12-2025/2e/1H/pdata/1/
- Thiosulfonate FID Files 23-12-2025/2e/1H/pdata/1/1i
- Thiosulfonate FID Files 23-12-2025/2e/1H/pdata/1/1r
- Thiosulfonate FID Files 23-12-2025/2e/1H/pdata/1/auditp.txt
- Thiosulfonate FID Files 23-12-2025/2e/1H/pdata/1/integrals.txt
- Thiosulfonate FID Files 23-12-2025/2e/1H/pdata/1/intrng
- Thiosulfonate FID Files 23-12-2025/2e/1H/pdata/1/outd
- Thiosulfonate FID Files 23-12-2025/2e/1H/pdata/1/parm.txt
- Thiosulfonate FID Files 23-12-2025/2e/1H/pdata/1/peaklist.xml
- Thiosulfonate FID Files 23-12-2025/2e/1H/pdata/1/peakrng
- Thiosulfonate FID Files 23-12-2025/2e/1H/pdata/1/peaks
- Thiosulfonate FID Files 23-12-2025/2e/1H/pdata/1/proc
- Thiosulfonate FID Files 23-12-2025/2e/1H/pdata/1/procs
- Thiosulfonate FID Files 23-12-2025/2e/1H/pdata/1/thumb.png
- Thiosulfonate FID Files 23-12-2025/2e/1H/pdata/1/title
- Thiosulfonate FID Files 23-12-2025/2e/1H/pulseprogram
- Thiosulfonate FID Files 23-12-2025/2e/1H/scon2
- Thiosulfonate FID Files 23-12-2025/2e/1H/shimvalues
- Thiosulfonate FID Files 23-12-2025/2e/1H/specpar
- Thiosulfonate FID Files 23-12-2025/2e/1H/uxnmr.info
- Thiosulfonate FID Files 23-12-2025/2e/1H/uxnmr.par
- Thiosulfonate FID Files 23-12-2025/2f/
- Thiosulfonate FID Files 23-12-2025/2f/13C/
- Thiosulfonate FID Files 23-12-2025/2f/13C/acqu
- Thiosulfonate FID Files 23-12-2025/2f/13C/acqus
- Thiosulfonate FID Files 23-12-2025/2f/13C/audita.txt
[truncated: 1,608 more entries]
