# Supplementary material for: A Stepwise, Nitrosonium-Catalyzed Aerobic Oxidation of Thiols to Disulfides and Thiosulfonates
Source: J Org Chem. 2026 Mar 20;91(13):4755–66. doi: 10.1021/acs.joc.6c00062 (PMC13054865; doi:10.1021/acs.joc.6c00062)
Supplement: Supplementary file 2 [file jo6c00062_si_002.zip › Thiosulfonate FID Files 23-12-2025/2a/13C/pdata/1/auditp.txt]

##TITLE= Audit trail, TopSpin 3.7.0
##JCAMPDX= 5.01
##ORIGIN= Bruker BioSpin GmbH
##OWNER= hou lab
$$ D:/hou lab/hou-55/Thiosulfonate/111/pdata/1/auditp.txt
##AUDIT TRAIL=  $$ (NUMBER, WHEN, WHO, WHERE, PROCESS, VERSION, WHAT)
(   1,<2025-05-16 18:56:12.974 +0800>,<hou lab>,<DESKTOP-H6OGDOM>,<go4>,<TopSpin 3.7.0>,
      <created by zg on data set with UUID '3fc3a1b2-3243-11f0-92b3-246a0e80b46f'
       started at 2025-05-16 18:48:06.294 +0800,
       POWCHK enabled, PULCHK disabled,
       terminated by command 'halt'
       configuration hash MD5:
       8D 06 28 51 55 5E FE 73 C5 6E C1 C2 66 B4 A0 C3
       data hash MD5: 10712
       80 B6 97 62 74 DF 4C 2E 13 59 70 F7 56 C5 31 F0>)
(   2,<2025-05-16 18:56:13.164 +0800>,<hou lab>,<DESKTOP-H6OGDOM>,<proc1d>,<TopSpin 3.7.0>,
      <Start of raw data processing
       efp LB = 2 FT_mod = 6 PKNL = 1 PHC0 = 112.99 PHC1 = -40.23986 SI = 16K 
       data hash MD5: 16K
       84 5D FD 62 DA 71 14 C1 E8 9A AE 92 58 CB 8E F4>)
(   3,<2025-05-16 18:56:13.978 +0800>,<hou lab>,<DESKTOP-H6OGDOM>,<proc1d>,<TopSpin 3.7.0>,
      <apk 
       data hash MD5: 16K
       ED 1A 88 F6 8E 23 11 8E 49 CF 22 CD 48 2B 5B 7C>)
(   4,<2025-05-16 18:56:15.046 +0800>,<hou lab>,<DESKTOP-H6OGDOM>,<proc1d>,<TopSpin 3.7.0>,
      <abs n ABSG = 5 
       data hash MD5: 16K
       37 73 47 6A 48 56 5D 83 FB D4 26 91 BF 02 20 4A>)
$$ C:/Bruker/data/NMR300/NMR/Thiosulfonate/111/pdata/1/auditp.txt
(   5,<2025-12-19 11:21:26.290 +0530>,<Admin>,<DESKTOP-2KH9KNU>,<audit>,<TopSpin 4.0.6>,
      <user comment:
       TITLE=MSK-422TITLE_END
       data hash MD5: 16K
       37 73 47 6A 48 56 5D 83 FB D4 26 91 BF 02 20 4A>)
##END=

$$ hash MD5
$$ 8C D9 8F EB 1B 60 85 A2 88 58 E6 57 51 3F FC 06
