# Supplementary material for: A Stepwise, Nitrosonium-Catalyzed Aerobic Oxidation of Thiols to Disulfides and Thiosulfonates
Source: J Org Chem. 2026 Mar 20;91(13):4755–66. doi: 10.1021/acs.joc.6c00062 (PMC13054865; doi:10.1021/acs.joc.6c00062)
Supplement: Supplementary file 2 [file jo6c00062_si_002.zip › Thiosulfonate FID Files 23-12-2025/2a/13C/pdata/1/peaklist.xml]

<?xml version="1.0" encoding="UTF-8"?>
<PeakList modified="2025-05-16T18:55:56">
  <PeakList1D>
    <PeakList1DHeader creator="hou lab" date="2025-05-16T18:55:56" expNo="111" name="Thiosulfonate" owner="" procNo="1" source="D:/hou lab/hou-55">
      <PeakPickDetails>F1=157.674347ppm, F2=143.700455ppm, MI=1.28cm, MAXI=23.11cm, PC=1.000
      </PeakPickDetails>
    </PeakList1DHeader>
  </PeakList1D>
  <PeakList1D>
    <PeakList1DHeader creator="hou lab" date="2025-05-16T18:55:56" expNo="111" name="Thiosulfonate" owner="" procNo="1" source="D:/hou lab/hou-55">
      <PeakPickDetails>F1=143.700455ppm, F2=142.189209ppm, MI=0.92cm, MAXI=7.07cm, PC=1.000
      </PeakPickDetails>
    </PeakList1DHeader>
    <Peak1D F1="142.830734" intensity="1.157449" type="0"/>
  </PeakList1D>
  <PeakList1D>
    <PeakList1DHeader creator="hou lab" date="2025-05-16T18:55:56" expNo="111" name="Thiosulfonate" owner="" procNo="1" source="D:/hou lab/hou-55">
      <PeakPickDetails>F1=142.189209ppm, F2=139.922333ppm, MI=1.28cm, MAXI=23.11cm, PC=1.000
      </PeakPickDetails>
    </PeakList1DHeader>
  </PeakList1D>
  <PeakList1D>
    <PeakList1DHeader creator="hou lab" date="2025-05-16T18:55:56" expNo="111" name="Thiosulfonate" owner="" procNo="1" source="D:/hou lab/hou-55">
      <PeakPickDetails>F1=139.922333ppm, F2=127.996567ppm, MI=5.79cm, MAXI=25.37cm, PC=1.000
      </PeakPickDetails>
    </PeakList1DHeader>
    <Peak1D F1="136.562637" intensity="14.91386" type="0"/>
    <Peak1D F1="133.759476" intensity="7.883502" type="0"/>
    <Peak1D F1="131.499634" intensity="7.739049" type="0"/>
    <Peak1D F1="129.491257" intensity="15.0" type="0"/>
    <Peak1D F1="128.868469" intensity="14.86593" type="0"/>
  </PeakList1D>
  <PeakList1D>
    <PeakList1DHeader creator="hou lab" date="2025-05-16T18:55:56" expNo="111" name="Thiosulfonate" owner="" procNo="1" source="D:/hou lab/hou-55">
      <PeakPickDetails>F1=127.996567ppm, F2=127.668037ppm, MI=1.10cm, MAXI=2.26cm, PC=1.000
      </PeakPickDetails>
    </PeakList1DHeader>
    <Peak1D F1="127.752808" intensity="1.412442" type="0"/>
  </PeakList1D>
  <PeakList1D>
    <PeakList1DHeader creator="hou lab" date="2025-05-16T18:55:56" expNo="111" name="Thiosulfonate" owner="" procNo="1" source="D:/hou lab/hou-55">
      <PeakPickDetails>F1=127.668037ppm, F2=124.054169ppm, MI=5.79cm, MAXI=25.37cm, PC=1.000
      </PeakPickDetails>
    </PeakList1DHeader>
    <Peak1D F1="127.514999" intensity="14.60726" type="0"/>
  </PeakList1D>
  <PeakList1D>
    <PeakList1DHeader creator="hou lab" date="2025-05-16T18:55:56" expNo="111" name="Thiosulfonate" owner="" procNo="1" source="D:/hou lab/hou-55">
      <PeakPickDetails>F1=124.054169ppm, F2=115.431374ppm, MI=1.28cm, MAXI=23.11cm, PC=1.000
      </PeakPickDetails>
    </PeakList1DHeader>
  </PeakList1D>
  <PeakList1D>
    <PeakList1DHeader creator="hou lab" date="2025-05-16T18:55:56" expNo="111" name="Thiosulfonate" owner="" procNo="1" source="D:/hou lab/hou-55">
      <PeakPickDetails>F1=92.099503ppm, F2=85.959534ppm, MI=0.87cm, MAXI=11.59cm, PC=1.000
      </PeakPickDetails>
    </PeakList1DHeader>
  </PeakList1D>
  <PeakList1D>
    <PeakList1DHeader creator="hou lab" date="2025-05-16T18:55:56" expNo="111" name="Thiosulfonate" owner="" procNo="1" source="D:/hou lab/hou-55">
      <PeakPickDetails>F1=85.959534ppm, F2=59.434875ppm, MI=1.10cm, MAXI=9.82cm, PC=1.000
      </PeakPickDetails>
    </PeakList1DHeader>
    <Peak1D F1="77.585823" intensity="1.845213" type="0"/>
    <Peak1D F1="77.159973" intensity="1.883167" type="0"/>
    <Peak1D F1="76.736832" intensity="1.903677" type="0"/>
  </PeakList1D>
</PeakList>
