# Supplementary material for: A Stepwise, Nitrosonium-Catalyzed Aerobic Oxidation of Thiols to Disulfides and Thiosulfonates
Source: J Org Chem. 2026 Mar 20;91(13):4755–66. doi: 10.1021/acs.joc.6c00062 (PMC13054865; doi:10.1021/acs.joc.6c00062)
Supplement: Supplementary file 2 [file jo6c00062_si_002.zip › Thiosulfonate FID Files 23-12-2025/2a/13C/pdata/1/peakrng]

P    #regions in PPM
# 2025-05-16 18:55:58 +0800  hou lab@DESKTOP-H6OGDOM
# low field   high field   mi   maxi
  157.67434249344018  143.70045959922652  1.281  23.113  # for region 1
  143.70045959922652  142.18920648044178  0.915  7.074  # for region 2
  142.18920648044178  139.92232680226468  1.281  23.113  # for region 3
  139.92232680226468  127.996568495333  5.793  25.369  # for region 4
  127.996568495333  127.66803520864066  1.098  2.256  # for region 5
  127.66803520864066  124.05416905502499  5.793  25.369  # for region 6
  124.05416905502499  115.43137223040011  1.281  23.113  # for region 7
  92.09949888677782  85.9595325120001  0.872  11.589  # for region 8
  85.9595325120001  59.43487676544006  1.098  9.818  # for region 9
