# Supplementary material for: A Stepwise, Nitrosonium-Catalyzed Aerobic Oxidation of Thiols to Disulfides and Thiosulfonates
Source: J Org Chem. 2026 Mar 20;91(13):4755–66. doi: 10.1021/acs.joc.6c00062 (PMC13054865; doi:10.1021/acs.joc.6c00062)
Supplement: Supplementary file 2 [file jo6c00062_si_002.zip › Thiosulfonate FID Files 23-12-2025/2a/1H/audita.txt]

##TITLE= Audit trail, TopSpin 3.7.0
##JCAMPDX= 5.01
##ORIGIN= Bruker BioSpin GmbH
##OWNER= hou lab
$$ D:/hou lab/hou-55/Thiosulfonate/110/audita.txt
##AUDIT TRAIL=  $$ (NUMBER, WHEN, WHO, WHERE, PROCESS, VERSION, WHAT)
(   1,<2025-05-16 18:46:06.619 +0800>,<hou lab>,<DESKTOP-H6OGDOM>,<go4>,<TopSpin 3.7.0>,
      <created by zg on data set with UUID 'd3d5f892-3242-11f0-bd43-246a0e80b46f'
       started at 2025-05-16 18:45:05.236 +0800,
       POWCHK enabled, PULCHK disabled,
       completed at 2025-05-16 18:46:06.602 +0800

       configuration hash MD5:
       8D 06 28 51 55 5E FE 73 C5 6E C1 C2 66 B4 A0 C3
       data hash MD5: 16K
       64 13 8E E0 50 77 F8 61 55 96 59 5D 72 81 B9 25>)
##END=

$$ hash MD5
$$ C8 BE 9E EF F8 43 BF 1A DE 64 1E 60 B6 F1 E0 2B
