# Supplementary material for: A Stepwise, Nitrosonium-Catalyzed Aerobic Oxidation of Thiols to Disulfides and Thiosulfonates
Source: J Org Chem. 2026 Mar 20;91(13):4755–66. doi: 10.1021/acs.joc.6c00062 (PMC13054865; doi:10.1021/acs.joc.6c00062)
Supplement: Supplementary file 2 [file jo6c00062_si_002.zip › Thiosulfonate FID Files 23-12-2025/2a/1H/pdata/1/auditp.txt]

##TITLE= Audit trail, TopSpin 3.7.0
##JCAMPDX= 5.01
##ORIGIN= Bruker BioSpin GmbH
##OWNER= hou lab
$$ D:/hou lab/hou-55/Thiosulfonate/110/pdata/1/auditp.txt
##AUDIT TRAIL=  $$ (NUMBER, WHEN, WHO, WHERE, PROCESS, VERSION, WHAT)
(   1,<2025-05-16 18:46:06.619 +0800>,<hou lab>,<DESKTOP-H6OGDOM>,<go4>,<TopSpin 3.7.0>,
      <created by zg on data set with UUID 'd3d5f892-3242-11f0-bd43-246a0e80b46f'
       started at 2025-05-16 18:45:05.236 +0800,
       POWCHK enabled, PULCHK disabled,
       completed at 2025-05-16 18:46:06.602 +0800

       configuration hash MD5:
       8D 06 28 51 55 5E FE 73 C5 6E C1 C2 66 B4 A0 C3
       data hash MD5: 16K
       64 13 8E E0 50 77 F8 61 55 96 59 5D 72 81 B9 25>)
(   2,<2025-05-16 18:46:10.712 +0800>,<hou lab>,<DESKTOP-H6OGDOM>,<proc1d>,<TopSpin 3.7.0>,
      <Start of raw data processing
       efp LB = 0.1 FT_mod = 6 PKNL = 1 PHC0 = 17.32428 PHC1 = -5.503601 SI = 16K 
       data hash MD5: 16K
       3D 43 27 AC 2A E4 E6 F7 FB 6F 64 F4 55 1A 40 7A>)
(   3,<2025-05-16 18:46:11.618 +0800>,<hou lab>,<DESKTOP-H6OGDOM>,<proc1d>,<TopSpin 3.7.0>,
      <apk 
       data hash MD5: 16K
       8A 4D 6D 90 37 34 8D 0A B1 B4 ED 2E 4D CA 14 D2>)
(   4,<2025-05-16 18:46:12.858 +0800>,<hou lab>,<DESKTOP-H6OGDOM>,<proc1d>,<TopSpin 3.7.0>,
      <abs n ABSG = 5 
       data hash MD5: 16K
       7A A1 46 38 72 DA 69 33 9A CF 19 15 73 CD 82 E3>)
(   5,<2025-05-16 18:48:46.666 +0800>,<hou lab>,<DESKTOP-H6OGDOM>,<dataserver>,<TopSpin 3.7.0>,
      <Spectrum calibrated, SF was set. Old value: 300.178000 New value: 300.178007. Peak list modified: Yes
       data hash MD5: 16K
       7A A1 46 38 72 DA 69 33 9A CF 19 15 73 CD 82 E3>)
(   6,<2025-05-16 18:48:46.682 +0800>,<hou lab>,<DESKTOP-H6OGDOM>,<dataserver>,<TopSpin 3.7.0>,
      <Spectrum calibrated, OFFSET was set. Old value: 15.008070 New value: 14.984070. Peak list modified: Yes
       data hash MD5: 16K
       7A A1 46 38 72 DA 69 33 9A CF 19 15 73 CD 82 E3>)
(   7,<2025-05-16 18:51:36.859 +0800>,<hou lab>,<DESKTOP-H6OGDOM>,<dataserver>,<TopSpin 3.7.0>,
      <INTEGRAL 2025-05-16 18:50:51.425 +0800
       DEFINE [7.598;7.508]
       data hash MD5: 16K
       7A A1 46 38 72 DA 69 33 9A CF 19 15 73 CD 82 E3>)
(   8,<2025-05-16 18:51:36.875 +0800>,<hou lab>,<DESKTOP-H6OGDOM>,<dataserver>,<TopSpin 3.7.0>,
      <INTEGRAL 2025-05-16 18:50:58.902 +0800
       DEFINE [7.491;7.442]
       data hash MD5: 16K
       7A A1 46 38 72 DA 69 33 9A CF 19 15 73 CD 82 E3>)
(   9,<2025-05-16 18:51:36.891 +0800>,<hou lab>,<DESKTOP-H6OGDOM>,<dataserver>,<TopSpin 3.7.0>,
      <INTEGRAL 2025-05-16 18:51:00.856 +0800
       DELETE [7.491;7.442]
       data hash MD5: 16K
       7A A1 46 38 72 DA 69 33 9A CF 19 15 73 CD 82 E3>)
(  10,<2025-05-16 18:51:36.891 +0800>,<hou lab>,<DESKTOP-H6OGDOM>,<dataserver>,<TopSpin 3.7.0>,
      <INTEGRAL 2025-05-16 18:51:02.745 +0800
       DEFINE [7.490;7.433]
       data hash MD5: 16K
       7A A1 46 38 72 DA 69 33 9A CF 19 15 73 CD 82 E3>)
(  11,<2025-05-16 18:51:36.903 +0800>,<hou lab>,<DESKTOP-H6OGDOM>,<dataserver>,<TopSpin 3.7.0>,
      <INTEGRAL 2025-05-16 18:51:04.524 +0800
       DEFINE [7.433;7.362]
       data hash MD5: 16K
       7A A1 46 38 72 DA 69 33 9A CF 19 15 73 CD 82 E3>)
(  12,<2025-05-16 18:51:36.907 +0800>,<hou lab>,<DESKTOP-H6OGDOM>,<dataserver>,<TopSpin 3.7.0>,
      <INTEGRAL 2025-05-16 18:51:07.186 +0800
       DEFINE [7.352;7.291]
       data hash MD5: 16K
       7A A1 46 38 72 DA 69 33 9A CF 19 15 73 CD 82 E3>)
(  13,<2025-05-16 18:51:36.907 +0800>,<hou lab>,<DESKTOP-H6OGDOM>,<dataserver>,<TopSpin 3.7.0>,
      <INTEGRAL 2025-05-16 18:51:16.018 +0800
       DELETE [7.598;7.508]
       data hash MD5: 16K
       7A A1 46 38 72 DA 69 33 9A CF 19 15 73 CD 82 E3>)
(  14,<2025-05-16 18:51:36.923 +0800>,<hou lab>,<DESKTOP-H6OGDOM>,<dataserver>,<TopSpin 3.7.0>,
      <INTEGRAL 2025-05-16 18:51:18.520 +0800
       DEFINE [7.606;7.503]
       data hash MD5: 16K
       7A A1 46 38 72 DA 69 33 9A CF 19 15 73 CD 82 E3>)
(  15,<2025-05-16 18:51:36.923 +0800>,<hou lab>,<DESKTOP-H6OGDOM>,<dataserver>,<TopSpin 3.7.0>,
      <INTEGRAL 2025-05-16 18:51:20.485 +0800
       DELETE [7.606;7.503]
       data hash MD5: 16K
       7A A1 46 38 72 DA 69 33 9A CF 19 15 73 CD 82 E3>)
(  16,<2025-05-16 18:51:36.939 +0800>,<hou lab>,<DESKTOP-H6OGDOM>,<dataserver>,<TopSpin 3.7.0>,
      <INTEGRAL 2025-05-16 18:51:22.325 +0800
       DEFINE [7.613;7.494]
       data hash MD5: 16K
       7A A1 46 38 72 DA 69 33 9A CF 19 15 73 CD 82 E3>)
(  17,<2025-05-16 18:51:36.939 +0800>,<hou lab>,<DESKTOP-H6OGDOM>,<dataserver>,<TopSpin 3.7.0>,
      <INTEGRAL 2025-05-16 18:51:24.449 +0800
       DELETE [7.433;7.362]
       data hash MD5: 16K
       7A A1 46 38 72 DA 69 33 9A CF 19 15 73 CD 82 E3>)
(  18,<2025-05-16 18:51:36.939 +0800>,<hou lab>,<DESKTOP-H6OGDOM>,<dataserver>,<TopSpin 3.7.0>,
      <INTEGRAL 2025-05-16 18:51:26.879 +0800
       DEFINE [7.433;7.364]
       data hash MD5: 16K
       7A A1 46 38 72 DA 69 33 9A CF 19 15 73 CD 82 E3>)
(  19,<2025-05-16 18:51:36.955 +0800>,<hou lab>,<DESKTOP-H6OGDOM>,<dataserver>,<TopSpin 3.7.0>,
      <INTEGRAL 2025-05-16 18:51:29.354 +0800
       DELETE [7.352;7.291]
       data hash MD5: 16K
       7A A1 46 38 72 DA 69 33 9A CF 19 15 73 CD 82 E3>)
(  20,<2025-05-16 18:51:36.955 +0800>,<hou lab>,<DESKTOP-H6OGDOM>,<dataserver>,<TopSpin 3.7.0>,
      <INTEGRAL 2025-05-16 18:51:31.003 +0800
       DEFINE [7.362;7.273]
       data hash MD5: 16K
       7A A1 46 38 72 DA 69 33 9A CF 19 15 73 CD 82 E3>)
(  21,<2025-05-16 18:51:36.971 +0800>,<hou lab>,<DESKTOP-H6OGDOM>,<dataserver>,<TopSpin 3.7.0>,
      <INTEGRAL 2025-05-16 18:51:33.621 +0800
       DELETE [7.362;7.273]
       data hash MD5: 16K
       7A A1 46 38 72 DA 69 33 9A CF 19 15 73 CD 82 E3>)
(  22,<2025-05-16 18:51:36.971 +0800>,<hou lab>,<DESKTOP-H6OGDOM>,<dataserver>,<TopSpin 3.7.0>,
      <INTEGRAL 2025-05-16 18:51:35.684 +0800
       DEFINE [7.362;7.268]
       data hash MD5: 16K
       7A A1 46 38 72 DA 69 33 9A CF 19 15 73 CD 82 E3>)
(  23,<2025-05-16 18:51:59.077 +0800>,<hou lab>,<DESKTOP-H6OGDOM>,<dataserver>,<TopSpin 3.7.0>,
      <INTEGRAL 2025-05-16 18:51:40.170 +0800
       DELETE [7.362;7.268]
       data hash MD5: 16K
       7A A1 46 38 72 DA 69 33 9A CF 19 15 73 CD 82 E3>)
(  24,<2025-05-16 18:51:59.093 +0800>,<hou lab>,<DESKTOP-H6OGDOM>,<dataserver>,<TopSpin 3.7.0>,
      <INTEGRAL 2025-05-16 18:51:42.996 +0800
       DEFINE [7.361;7.268]
       data hash MD5: 16K
       7A A1 46 38 72 DA 69 33 9A CF 19 15 73 CD 82 E3>)
(  25,<2025-05-16 18:51:59.093 +0800>,<hou lab>,<DESKTOP-H6OGDOM>,<dataserver>,<TopSpin 3.7.0>,
      <INTEGRAL 2025-05-16 18:51:47.677 +0800
       DELETE [7.361;7.268]
       data hash MD5: 16K
       7A A1 46 38 72 DA 69 33 9A CF 19 15 73 CD 82 E3>)
(  26,<2025-05-16 18:51:59.093 +0800>,<hou lab>,<DESKTOP-H6OGDOM>,<dataserver>,<TopSpin 3.7.0>,
      <INTEGRAL 2025-05-16 18:51:50.773 +0800
       DEFINE [7.341;7.294]
       data hash MD5: 16K
       7A A1 46 38 72 DA 69 33 9A CF 19 15 73 CD 82 E3>)
(  27,<2025-05-16 18:51:59.109 +0800>,<hou lab>,<DESKTOP-H6OGDOM>,<dataserver>,<TopSpin 3.7.0>,
      <INTEGRAL 2025-05-16 18:51:54.744 +0800
       DELETE [7.341;7.294]
       data hash MD5: 16K
       7A A1 46 38 72 DA 69 33 9A CF 19 15 73 CD 82 E3>)
(  28,<2025-05-16 18:51:59.109 +0800>,<hou lab>,<DESKTOP-H6OGDOM>,<dataserver>,<TopSpin 3.7.0>,
      <INTEGRAL 2025-05-16 18:51:57.283 +0800
       DEFINE [7.359;7.264]
       data hash MD5: 16K
       7A A1 46 38 72 DA 69 33 9A CF 19 15 73 CD 82 E3>)
(  29,<2025-05-16 18:53:27.690 +0800>,<hou lab>,<DESKTOP-H6OGDOM>,<dataserver>,<TopSpin 3.7.0>,
      <INTEGRAL 2025-05-16 18:53:23.549 +0800
       DELETE [7.359;7.264]
       data hash MD5: 16K
       7A A1 46 38 72 DA 69 33 9A CF 19 15 73 CD 82 E3>)
(  30,<2025-05-16 18:53:27.702 +0800>,<hou lab>,<DESKTOP-H6OGDOM>,<dataserver>,<TopSpin 3.7.0>,
      <INTEGRAL 2025-05-16 18:53:26.166 +0800
       DEFINE [7.362;7.254]
       data hash MD5: 16K
       7A A1 46 38 72 DA 69 33 9A CF 19 15 73 CD 82 E3>)
$$ C:/Bruker/data/NMR300/NMR/Thiosulfonate/110/pdata/1/auditp.txt
(  31,<2025-12-19 11:21:11.624 +0530>,<Admin>,<DESKTOP-2KH9KNU>,<audit>,<TopSpin 4.0.6>,
      <user comment:
       TITLE=MSK-422TITLE_END
       data hash MD5: 16K
       7A A1 46 38 72 DA 69 33 9A CF 19 15 73 CD 82 E3>)
##END=

$$ hash MD5
$$ D6 21 7D 3F 86 48 46 B7 A1 24 2D BA 59 CC E6 68
