# Supplementary material for: A Stepwise, Nitrosonium-Catalyzed Aerobic Oxidation of Thiols to Disulfides and Thiosulfonates
Source: J Org Chem. 2026 Mar 20;91(13):4755–66. doi: 10.1021/acs.joc.6c00062 (PMC13054865; doi:10.1021/acs.joc.6c00062)
Supplement: Supplementary file 2 [file jo6c00062_si_002.zip › Thiosulfonate FID Files 23-12-2025/2a/1H/pdata/1/integrals.txt]

   Current data set:
   NAME =	Thiosulfonate	EXPNO =	110	PROCNO = 1
   DU   =	D:/hou lab/hou-55

   Number   Integrated Region     Integral
     1      7.613      7.494         3.02869
     2      7.490      7.433         1.00000
     3      7.433      7.364         2.20384
     4      7.362      7.254         4.02992
