# Supplementary material for: A Stepwise, Nitrosonium-Catalyzed Aerobic Oxidation of Thiols to Disulfides and Thiosulfonates
Source: J Org Chem. 2026 Mar 20;91(13):4755–66. doi: 10.1021/acs.joc.6c00062 (PMC13054865; doi:10.1021/acs.joc.6c00062)
Supplement: Supplementary file 2 [file jo6c00062_si_002.zip › Thiosulfonate FID Files 23-12-2025/2a/1H/pdata/1/intrng]

A 1.0 #regions in PPM
# low field   high field  bias        slope
  7.613078564409951  7.494358176569335  -0.0  -0.0  # for region 1
  7.490079964394899  7.432680617721207  -0.0  -0.0  # for region 2
  7.432680617721207  7.363516187567815  -0.0  -0.0  # for region 3
  7.362098603582217  7.253912889767503  -0.0  -0.0  # for region 4
