# Supplementary material for: A Stepwise, Nitrosonium-Catalyzed Aerobic Oxidation of Thiols to Disulfides and Thiosulfonates
Source: J Org Chem. 2026 Mar 20;91(13):4755–66. doi: 10.1021/acs.joc.6c00062 (PMC13054865; doi:10.1021/acs.joc.6c00062)
Supplement: Supplementary file 2 [file jo6c00062_si_002.zip › Thiosulfonate FID Files 23-12-2025/2a/1H/pdata/1/outd]

##TITLE= Parameter file, TopSpin 4.0.6
##JCAMPDX= 5.0
##DATATYPE= Parameter Values
##NPOINTS= 3	$$ modification sequence number
##ORIGIN= Bruker BioSpin GmbH
##OWNER= hou lab
$$ 2025-05-16 16:55:00.676 +0530  Admin@DESKTOP-2KH9KNU
$$ C:/Bruker/data/NMR300/NMR/Thiosulfonate/110/pdata/1/outd
$$ process C:\Bruker\TopSpin4.0.6\prog\mod\dataserver.exe
##$CURPLOT= <PDF Complete>
##$CURPRIN= <$PDF Complete>
##$DFORMAT= <normdp>
##$LAYOUT= <+/layouts.A4/MSK 1H NMR.xwp>
##$LFORMAT= <normlp>
##$PFORMAT= <normpl>
##END=
