# Supplementary material for: A Stepwise, Nitrosonium-Catalyzed Aerobic Oxidation of Thiols to Disulfides and Thiosulfonates
Source: J Org Chem. 2026 Mar 20;91(13):4755–66. doi: 10.1021/acs.joc.6c00062 (PMC13054865; doi:10.1021/acs.joc.6c00062)
Supplement: Supplementary file 2 [file jo6c00062_si_002.zip › Thiosulfonate FID Files 23-12-2025/2a/1H/pdata/1/peaklist.xml]

<?xml version="1.0" encoding="UTF-8"?>
<PeakList modified="2025-05-16T18:49:09">
  <PeakList1D>
    <PeakList1DHeader creator="hou lab" date="2025-05-16T18:49:09" expNo="110" name="Thiosulfonate" owner="" procNo="1" source="D:/hou lab/hou-55">
      <PeakPickDetails>F1=7.638747ppm, F2=7.491913ppm, MI=0.48cm, MAXI=8.13cm, PC=1.000
      </PeakPickDetails>
    </PeakList1DHeader>
    <Peak1D F1="7.586853" intensity="1.116132" type="0"/>
    <Peak1D F1="7.582892" intensity="0.9131284" type="0"/>
    <Peak1D F1="7.562317" intensity="2.759177" type="0"/>
    <Peak1D F1="7.552449" intensity="3.619765" type="0"/>
    <Peak1D F1="7.550468" intensity="3.608193" type="0"/>
    <Peak1D F1="7.534563" intensity="2.696356" type="0"/>
    <Peak1D F1="7.525311" intensity="5.257843" type="0"/>
  </PeakList1D>
  <PeakList1D>
    <PeakList1DHeader creator="hou lab" date="2025-05-16T18:49:09" expNo="110" name="Thiosulfonate" owner="" procNo="1" source="D:/hou lab/hou-55">
      <PeakPickDetails>F1=7.489654ppm, F2=7.355245ppm, MI=0.39cm, MAXI=9.16cm, PC=1.000
      </PeakPickDetails>
    </PeakList1DHeader>
    <Peak1D F1="7.483956" intensity="0.6386278" type="0"/>
    <Peak1D F1="7.474127" intensity="1.05919" type="0"/>
    <Peak1D F1="7.462546" intensity="1.276357" type="0"/>
    <Peak1D F1="7.454883" intensity="1.579314" type="0"/>
    <Peak1D F1="7.450601" intensity="1.318919" type="0"/>
    <Peak1D F1="7.448408" intensity="1.338935" type="0"/>
    <Peak1D F1="7.445628" intensity="1.446904" type="0"/>
    <Peak1D F1="7.436537" intensity="1.647223" type="0"/>
    <Peak1D F1="7.423193" intensity="3.855611" type="0"/>
    <Peak1D F1="7.398105" intensity="4.083323" type="0"/>
    <Peak1D F1="7.371287" intensity="2.090322" type="0"/>
  </PeakList1D>
  <PeakList1D>
    <PeakList1DHeader creator="hou lab" date="2025-05-16T18:49:09" expNo="110" name="Thiosulfonate" owner="" procNo="1" source="D:/hou lab/hou-55">
      <PeakPickDetails>F1=7.355245ppm, F2=7.277309ppm, MI=0.60cm, MAXI=20.55cm, PC=1.000
      </PeakPickDetails>
    </PeakList1DHeader>
    <Peak1D F1="7.343094" intensity="1.642951" type="0"/>
    <Peak1D F1="7.325632" intensity="15.0" type="0"/>
    <Peak1D F1="7.314826" intensity="6.152241" type="0"/>
    <Peak1D F1="7.307382" intensity="5.413546" type="0"/>
    <Peak1D F1="7.286345" intensity="0.6828776" type="0"/>
    <Peak1D F1="7.280549" intensity="0.7564706" type="0"/>
  </PeakList1D>
  <PeakList1D>
    <PeakList1DHeader creator="hou lab" date="2025-05-16T18:49:09" expNo="110" name="Thiosulfonate" owner="" procNo="1" source="D:/hou lab/hou-55">
      <PeakPickDetails>F1=7.267144ppm, F2=7.246813ppm, MI=0.27cm, MAXI=1.57cm, PC=1.000
      </PeakPickDetails>
    </PeakList1DHeader>
    <Peak1D F1="7.260026" intensity="0.3588327" type="0"/>
  </PeakList1D>
</PeakList>
