# Supplementary material for: A Stepwise, Nitrosonium-Catalyzed Aerobic Oxidation of Thiols to Disulfides and Thiosulfonates
Source: J Org Chem. 2026 Mar 20;91(13):4755–66. doi: 10.1021/acs.joc.6c00062 (PMC13054865; doi:10.1021/acs.joc.6c00062)
Supplement: Supplementary file 2 [file jo6c00062_si_002.zip › Thiosulfonate FID Files 23-12-2025/2a/1H/pdata/1/peakrng]

P    #regions in PPM
# 2025-05-16 18:49:11 +0800  hou lab@DESKTOP-H6OGDOM
# low field   high field   mi   maxi
  7.638746667174999  7.491912855740318  0.484  8.130  # for region 1
  7.489653874025938  7.355244462020345  0.393  9.157  # for region 2
  7.355244462020345  7.2773095928742455  0.604  20.551  # for region 3
  7.267144175159537  7.246813339730119  0.272  1.572  # for region 4
