# Supplementary material for: A Stepwise, Nitrosonium-Catalyzed Aerobic Oxidation of Thiols to Disulfides and Thiosulfonates
Source: J Org Chem. 2026 Mar 20;91(13):4755–66. doi: 10.1021/acs.joc.6c00062 (PMC13054865; doi:10.1021/acs.joc.6c00062)
Supplement: Supplementary file 2 [file jo6c00062_si_002.zip › Thiosulfonate FID Files 23-12-2025/2b/13C/pdata/1/auditp.txt]

##TITLE= Audit trail, TopSpin 3.7.0
##JCAMPDX= 5.01
##ORIGIN= Bruker BioSpin GmbH
##OWNER= hou lab
$$ D:/hou lab/hou-55/Thiosulfonate/98/pdata/1/auditp.txt
##AUDIT TRAIL=  $$ (NUMBER, WHEN, WHO, WHERE, PROCESS, VERSION, WHAT)
(   1,<2025-05-15 17:48:53.466 +0800>,<hou lab>,<DESKTOP-H6OGDOM>,<go4>,<TopSpin 3.7.0>,
      <created by zg on data set with UUID '168b48d6-3171-11f0-8d3c-246a0e80b46f'
       started at 2025-05-15 17:43:42.841 +0800,
       POWCHK enabled, PULCHK disabled,
       terminated by command 'halt'
       configuration hash MD5:
       8D 06 28 51 55 5E FE 73 C5 6E C1 C2 66 B4 A0 C3
       data hash MD5: 10712
       5A 07 C7 0E A3 99 B0 A5 13 49 0F 77 34 45 94 32>)
(   2,<2025-05-15 17:48:55.297 +0800>,<hou lab>,<DESKTOP-H6OGDOM>,<proc1d>,<TopSpin 3.7.0>,
      <Start of raw data processing
       efp LB = 2 FT_mod = 6 PKNL = 1 PHC0 = 119.233 PHC1 = -60.88622 SI = 16K 
       data hash MD5: 16K
       CF 0E FC DE 13 10 A0 E1 6A AA 34 20 24 63 CD 49>)
(   3,<2025-05-15 17:48:56.152 +0800>,<hou lab>,<DESKTOP-H6OGDOM>,<proc1d>,<TopSpin 3.7.0>,
      <apk 
       data hash MD5: 16K
       CF 0E FC DE 13 10 A0 E1 6A AA 34 20 24 63 CD 49>)
(   4,<2025-05-15 17:48:57.403 +0800>,<hou lab>,<DESKTOP-H6OGDOM>,<proc1d>,<TopSpin 3.7.0>,
      <abs n ABSG = 5 
       data hash MD5: 16K
       78 B6 44 42 4C 18 FE 86 72 AA C6 38 82 C0 29 8A>)
$$ C:/Bruker/data/NMR300/NMR/Thiosulfonate/98/pdata/1/auditp.txt
(   5,<2025-12-19 12:59:22.240 +0530>,<Admin>,<DESKTOP-2KH9KNU>,<audit>,<TopSpin 4.0.6>,
      <user comment:
       TITLE=MSK-420TITLE_END
       data hash MD5: 16K
       78 B6 44 42 4C 18 FE 86 72 AA C6 38 82 C0 29 8A>)
##END=

$$ hash MD5
$$ 71 25 99 B0 A7 F0 25 C4 C4 6A 7B 33 5B 8E C0 F0
