# Supplementary material for: A Stepwise, Nitrosonium-Catalyzed Aerobic Oxidation of Thiols to Disulfides and Thiosulfonates
Source: J Org Chem. 2026 Mar 20;91(13):4755–66. doi: 10.1021/acs.joc.6c00062 (PMC13054865; doi:10.1021/acs.joc.6c00062)
Supplement: Supplementary file 2 [file jo6c00062_si_002.zip › Thiosulfonate FID Files 23-12-2025/2b/13C/pdata/1/peaklist.xml]

<?xml version="1.0" encoding="UTF-8"?>
<PeakList modified="2025-05-16T15:25:23">
  <PeakList1D>
    <PeakList1DHeader creator="Admin" date="2025-05-16T15:25:23" expNo="98" name="Thiosulfonate" owner="" procNo="1" source="C:/Bruker/data/NMR300/NMR">
      <PeakPickDetails>F1=144.960800ppm, F2=138.701599ppm, MI=0.72cm, MAXI=11.30cm, PC=1.000
      </PeakPickDetails>
    </PeakList1DHeader>
    <Peak1D F1="144.677933" intensity="1.914948" type="0"/>
    <Peak1D F1="142.065994" intensity="1.884313" type="0"/>
    <Peak1D F1="140.26178" intensity="1.261872" type="0"/>
  </PeakList1D>
  <PeakList1D>
    <PeakList1DHeader creator="Admin" date="2025-05-16T15:25:23" expNo="98" name="Thiosulfonate" owner="" procNo="1" source="C:/Bruker/data/NMR300/NMR">
      <PeakPickDetails>F1=137.702240ppm, F2=133.389175ppm, MI=7.51cm, MAXI=17.84cm, PC=1.000
      </PeakPickDetails>
    </PeakList1DHeader>
    <Peak1D F1="136.392975" intensity="14.91349" type="0"/>
  </PeakList1D>
  <PeakList1D>
    <PeakList1DHeader creator="Admin" date="2025-05-16T15:25:23" expNo="98" name="Thiosulfonate" owner="" procNo="1" source="C:/Bruker/data/NMR300/NMR">
      <PeakPickDetails>F1=132.442413ppm, F2=125.762428ppm, MI=12.55cm, MAXI=20.27cm, PC=1.000
      </PeakPickDetails>
    </PeakList1DHeader>
    <Peak1D F1="130.194717" intensity="15.0" type="0"/>
    <Peak1D F1="129.373444" intensity="14.77549" type="0"/>
    <Peak1D F1="127.483757" intensity="14.52268" type="0"/>
  </PeakList1D>
  <PeakList1D>
    <PeakList1DHeader creator="Admin" date="2025-05-16T15:25:23" expNo="98" name="Thiosulfonate" owner="" procNo="1" source="C:/Bruker/data/NMR300/NMR">
      <PeakPickDetails>F1=125.026054ppm, F2=123.903961ppm, MI=1.00cm, MAXI=3.67cm, PC=1.000
      </PeakPickDetails>
    </PeakList1DHeader>
    <Peak1D F1="124.441788" intensity="1.467165" type="0"/>
  </PeakList1D>
  <PeakList1D>
    <PeakList1DHeader creator="Admin" date="2025-05-16T15:25:23" expNo="98" name="Thiosulfonate" owner="" procNo="1" source="C:/Bruker/data/NMR300/NMR">
      <PeakPickDetails>F1=94.678040ppm, F2=64.111122ppm, MI=0.69cm, MAXI=8.59cm, PC=1.000
      </PeakPickDetails>
    </PeakList1DHeader>
    <Peak1D F1="77.584259" intensity="1.387921" type="0"/>
    <Peak1D F1="77.159988" intensity="1.439376" type="0"/>
    <Peak1D F1="76.735245" intensity="1.412563" type="0"/>
  </PeakList1D>
  <PeakList1D>
    <PeakList1DHeader creator="Admin" date="2025-05-16T15:25:23" expNo="98" name="Thiosulfonate" owner="" procNo="1" source="C:/Bruker/data/NMR300/NMR">
      <PeakPickDetails>F1=27.391130ppm, F2=9.527349ppm, MI=1.15cm, MAXI=5.98cm, PC=1.000
      </PeakPickDetails>
    </PeakList1DHeader>
    <Peak1D F1="21.624529" intensity="4.466718" type="0"/>
    <Peak1D F1="21.441343" intensity="4.495163" type="0"/>
  </PeakList1D>
</PeakList>
