# Supplementary material for: A Stepwise, Nitrosonium-Catalyzed Aerobic Oxidation of Thiols to Disulfides and Thiosulfonates
Source: J Org Chem. 2026 Mar 20;91(13):4755–66. doi: 10.1021/acs.joc.6c00062 (PMC13054865; doi:10.1021/acs.joc.6c00062)
Supplement: Supplementary file 2 [file jo6c00062_si_002.zip › Thiosulfonate FID Files 23-12-2025/2b/13C/pdata/1/peakrng]

P    #regions in PPM
# 2025-05-16 15:25:28 +0530  Admin@DESKTOP-2KH9KNU
# low field   high field   mi   maxi
  144.9607925933396  138.70160017004227  0.716  11.304  # for region 1
  137.70223331254104  133.38917634858825  7.505  17.844  # for region 2
  132.44240774674498  125.76242927818396  12.550  20.273  # for region 3
  125.0260536989725  123.90395757826934  0.997  3.675  # for region 4
  94.678037757217  64.11112409975071  0.685  8.592  # for region 5
  27.39113042032693  9.527349711418063  1.148  5.981  # for region 6
