# Supplementary material for: A Stepwise, Nitrosonium-Catalyzed Aerobic Oxidation of Thiols to Disulfides and Thiosulfonates
Source: J Org Chem. 2026 Mar 20;91(13):4755–66. doi: 10.1021/acs.joc.6c00062 (PMC13054865; doi:10.1021/acs.joc.6c00062)
Supplement: Supplementary file 2 [file jo6c00062_si_002.zip › Thiosulfonate FID Files 23-12-2025/2b/1H/pdata/1/auditp.txt]

##TITLE= Audit trail, TopSpin 3.7.0
##JCAMPDX= 5.01
##ORIGIN= Bruker BioSpin GmbH
##OWNER= hou lab
$$ D:/hou lab/hou-55/Thiosulfonate/97/pdata/1/auditp.txt
##AUDIT TRAIL=  $$ (NUMBER, WHEN, WHO, WHERE, PROCESS, VERSION, WHAT)
(   1,<2025-05-15 17:41:42.942 +0800>,<hou lab>,<DESKTOP-H6OGDOM>,<go4>,<TopSpin 3.7.0>,
      <created by zg on data set with UUID 'aa71481c-3170-11f0-a7bd-246a0e80b46f'
       started at 2025-05-15 17:40:41.460 +0800,
       POWCHK enabled, PULCHK disabled,
       completed at 2025-05-15 17:41:42.918 +0800

       configuration hash MD5:
       8D 06 28 51 55 5E FE 73 C5 6E C1 C2 66 B4 A0 C3
       data hash MD5: 16K
       05 F7 32 94 7C B4 4A E1 1C 96 04 5B 23 6C C5 00>)
(   2,<2025-05-15 17:41:46.219 +0800>,<hou lab>,<DESKTOP-H6OGDOM>,<proc1d>,<TopSpin 3.7.0>,
      <Start of raw data processing
       efp LB = 0.1 FT_mod = 6 PKNL = 1 PHC0 = 217.5438 PHC1 = -10.28061 SI = 16K 
       data hash MD5: 16K
       C9 E3 65 9B 97 84 0F 98 7F 14 A4 56 64 F8 0D 5E>)
(   3,<2025-05-15 17:41:47.187 +0800>,<hou lab>,<DESKTOP-H6OGDOM>,<proc1d>,<TopSpin 3.7.0>,
      <apk 
       data hash MD5: 16K
       17 59 6C B7 C8 C4 D4 7E 6C 06 53 08 13 0E F0 DB>)
(   4,<2025-05-15 17:41:48.478 +0800>,<hou lab>,<DESKTOP-H6OGDOM>,<proc1d>,<TopSpin 3.7.0>,
      <abs n ABSG = 5 
       data hash MD5: 16K
       F0 6E D4 91 D0 D9 AF B5 A7 24 54 F1 66 25 83 6A>)
(   5,<2025-05-15 17:44:13.236 +0800>,<hou lab>,<DESKTOP-H6OGDOM>,<dataserver>,<TopSpin 3.7.0>,
      <INTEGRAL 2025-05-15 17:43:52.445 +0800
       DEFINE [2.431;2.391]
       data hash MD5: 16K
       F0 6E D4 91 D0 D9 AF B5 A7 24 54 F1 66 25 83 6A>)
(   6,<2025-05-15 17:44:13.252 +0800>,<hou lab>,<DESKTOP-H6OGDOM>,<dataserver>,<TopSpin 3.7.0>,
      <INTEGRAL 2025-05-15 17:44:00.114 +0800
       DEFINE [2.385;2.339]
       data hash MD5: 16K
       F0 6E D4 91 D0 D9 AF B5 A7 24 54 F1 66 25 83 6A>)
(   7,<2025-05-15 17:44:13.252 +0800>,<hou lab>,<DESKTOP-H6OGDOM>,<dataserver>,<TopSpin 3.7.0>,
      <INTEGRAL 2025-05-15 17:44:08.082 +0800
       DEFINE [7.487;7.393]
       data hash MD5: 16K
       F0 6E D4 91 D0 D9 AF B5 A7 24 54 F1 66 25 83 6A>)
(   8,<2025-05-15 17:44:13.268 +0800>,<hou lab>,<DESKTOP-H6OGDOM>,<dataserver>,<TopSpin 3.7.0>,
      <INTEGRAL 2025-05-15 17:44:10.078 +0800
       DEFINE [7.261;7.164]
       data hash MD5: 16K
       F0 6E D4 91 D0 D9 AF B5 A7 24 54 F1 66 25 83 6A>)
(   9,<2025-05-15 17:44:13.268 +0800>,<hou lab>,<DESKTOP-H6OGDOM>,<dataserver>,<TopSpin 3.7.0>,
      <INTEGRAL 2025-05-15 17:44:11.474 +0800
       DEFINE [7.173;7.091]
       data hash MD5: 16K
       F0 6E D4 91 D0 D9 AF B5 A7 24 54 F1 66 25 83 6A>)
$$ C:/Bruker/data/NMR300/NMR/Thiosulfonate/97/pdata/1/auditp.txt
(  10,<2025-05-16 15:23:31.524 +0530>,<Admin>,<DESKTOP-2KH9KNU>,<dataserver>,<TopSpin 4.0.6>,
      <INTEGRAL 2025-05-16 15:22:15.543 +0530
       DELETE [2.385;2.339]
       data hash MD5: 16K
       F0 6E D4 91 D0 D9 AF B5 A7 24 54 F1 66 25 83 6A>)
(  11,<2025-05-16 15:23:31.539 +0530>,<Admin>,<DESKTOP-2KH9KNU>,<dataserver>,<TopSpin 4.0.6>,
      <INTEGRAL 2025-05-16 15:22:20.365 +0530
       DELETE [2.431;2.391]
       data hash MD5: 16K
       F0 6E D4 91 D0 D9 AF B5 A7 24 54 F1 66 25 83 6A>)
(  12,<2025-05-16 15:23:31.555 +0530>,<Admin>,<DESKTOP-2KH9KNU>,<dataserver>,<TopSpin 4.0.6>,
      <INTEGRAL 2025-05-16 15:22:24.143 +0530
       DEFINE [2.387;2.335]
       data hash MD5: 16K
       F0 6E D4 91 D0 D9 AF B5 A7 24 54 F1 66 25 83 6A>)
(  13,<2025-05-16 15:23:31.570 +0530>,<Admin>,<DESKTOP-2KH9KNU>,<dataserver>,<TopSpin 4.0.6>,
      <INTEGRAL 2025-05-16 15:22:31.247 +0530
       DEFINE [2.441;2.387]
       data hash MD5: 16K
       F0 6E D4 91 D0 D9 AF B5 A7 24 54 F1 66 25 83 6A>)
(  14,<2025-05-16 15:23:31.586 +0530>,<Admin>,<DESKTOP-2KH9KNU>,<dataserver>,<TopSpin 4.0.6>,
      <INTEGRAL 2025-05-16 15:22:33.935 +0530
       DELETE [2.441;2.387]
       data hash MD5: 16K
       F0 6E D4 91 D0 D9 AF B5 A7 24 54 F1 66 25 83 6A>)
(  15,<2025-05-16 15:23:31.602 +0530>,<Admin>,<DESKTOP-2KH9KNU>,<dataserver>,<TopSpin 4.0.6>,
      <INTEGRAL 2025-05-16 15:22:38.729 +0530
       DEFINE [2.445;2.388]
       data hash MD5: 16K
       F0 6E D4 91 D0 D9 AF B5 A7 24 54 F1 66 25 83 6A>)
(  16,<2025-05-16 15:23:31.617 +0530>,<Admin>,<DESKTOP-2KH9KNU>,<dataserver>,<TopSpin 4.0.6>,
      <INTEGRAL 2025-05-16 15:22:45.885 +0530
       DELETE [2.387;2.335]
       data hash MD5: 16K
       F0 6E D4 91 D0 D9 AF B5 A7 24 54 F1 66 25 83 6A>)
(  17,<2025-05-16 15:23:31.633 +0530>,<Admin>,<DESKTOP-2KH9KNU>,<dataserver>,<TopSpin 4.0.6>,
      <INTEGRAL 2025-05-16 15:22:50.441 +0530
       DEFINE [2.387;2.341]
       data hash MD5: 16K
       F0 6E D4 91 D0 D9 AF B5 A7 24 54 F1 66 25 83 6A>)
(  18,<2025-05-16 15:23:31.649 +0530>,<Admin>,<DESKTOP-2KH9KNU>,<dataserver>,<TopSpin 4.0.6>,
      <INTEGRAL 2025-05-16 15:23:04.856 +0530
       DELETE [7.487;7.393]
       data hash MD5: 16K
       F0 6E D4 91 D0 D9 AF B5 A7 24 54 F1 66 25 83 6A>)
(  19,<2025-05-16 15:23:31.664 +0530>,<Admin>,<DESKTOP-2KH9KNU>,<dataserver>,<TopSpin 4.0.6>,
      <INTEGRAL 2025-05-16 15:23:07.248 +0530
       DEFINE [7.514;7.373]
       data hash MD5: 16K
       F0 6E D4 91 D0 D9 AF B5 A7 24 54 F1 66 25 83 6A>)
(  20,<2025-05-16 15:23:31.680 +0530>,<Admin>,<DESKTOP-2KH9KNU>,<dataserver>,<TopSpin 4.0.6>,
      <INTEGRAL 2025-05-16 15:23:09.757 +0530
       DELETE [7.514;7.373]
       data hash MD5: 16K
       F0 6E D4 91 D0 D9 AF B5 A7 24 54 F1 66 25 83 6A>)
(  21,<2025-05-16 15:23:31.680 +0530>,<Admin>,<DESKTOP-2KH9KNU>,<dataserver>,<TopSpin 4.0.6>,
      <INTEGRAL 2025-05-16 15:23:12.769 +0530
       DEFINE [7.495;7.391]
       data hash MD5: 16K
       F0 6E D4 91 D0 D9 AF B5 A7 24 54 F1 66 25 83 6A>)
(  22,<2025-05-16 15:23:31.695 +0530>,<Admin>,<DESKTOP-2KH9KNU>,<dataserver>,<TopSpin 4.0.6>,
      <INTEGRAL 2025-05-16 15:23:17.307 +0530
       DELETE [7.173;7.091]
       data hash MD5: 16K
       F0 6E D4 91 D0 D9 AF B5 A7 24 54 F1 66 25 83 6A>)
(  23,<2025-05-16 15:23:31.711 +0530>,<Admin>,<DESKTOP-2KH9KNU>,<dataserver>,<TopSpin 4.0.6>,
      <INTEGRAL 2025-05-16 15:23:21.422 +0530
       DEFINE [7.163;7.069]
       data hash MD5: 16K
       F0 6E D4 91 D0 D9 AF B5 A7 24 54 F1 66 25 83 6A>)
(  24,<2025-05-16 15:23:31.727 +0530>,<Admin>,<DESKTOP-2KH9KNU>,<dataserver>,<TopSpin 4.0.6>,
      <INTEGRAL 2025-05-16 15:23:24.248 +0530
       DELETE [7.163;7.069]
       data hash MD5: 16K
       F0 6E D4 91 D0 D9 AF B5 A7 24 54 F1 66 25 83 6A>)
(  25,<2025-05-16 15:23:31.742 +0530>,<Admin>,<DESKTOP-2KH9KNU>,<dataserver>,<TopSpin 4.0.6>,
      <INTEGRAL 2025-05-16 15:23:28.990 +0530
       DEFINE [7.163;7.074]
       data hash MD5: 16K
       F0 6E D4 91 D0 D9 AF B5 A7 24 54 F1 66 25 83 6A>)
(  26,<2025-12-19 11:22:09.064 +0530>,<Admin>,<DESKTOP-2KH9KNU>,<audit>,<TopSpin 4.0.6>,
      <user comment:
       TITLE=MSK-420TITLE_END
       data hash MD5: 16K
       F0 6E D4 91 D0 D9 AF B5 A7 24 54 F1 66 25 83 6A>)
##END=

$$ hash MD5
$$ B1 ED F8 32 88 98 92 0C A3 4D 16 DF F3 7A 5B C3
