# Supplementary material for: A Stepwise, Nitrosonium-Catalyzed Aerobic Oxidation of Thiols to Disulfides and Thiosulfonates
Source: J Org Chem. 2026 Mar 20;91(13):4755–66. doi: 10.1021/acs.joc.6c00062 (PMC13054865; doi:10.1021/acs.joc.6c00062)
Supplement: Supplementary file 2 [file jo6c00062_si_002.zip › Thiosulfonate FID Files 23-12-2025/2b/1H/pdata/1/integrals.txt]

   Current data set:
   NAME =	Thiosulfonate	EXPNO =	97	PROCNO = 1
   DU   =	C:/Bruker/data/NMR300/NMR

   Number   Integrated Region     Integral
     1      7.495      7.391         2.01746
     2      7.261      7.164         4.01570
     3      7.163      7.074         2.09796
     4      2.445      2.388         3.00000
     5      2.387      2.341         3.04620
