# Supplementary material for: A Stepwise, Nitrosonium-Catalyzed Aerobic Oxidation of Thiols to Disulfides and Thiosulfonates
Source: J Org Chem. 2026 Mar 20;91(13):4755–66. doi: 10.1021/acs.joc.6c00062 (PMC13054865; doi:10.1021/acs.joc.6c00062)
Supplement: Supplementary file 2 [file jo6c00062_si_002.zip › Thiosulfonate FID Files 23-12-2025/2b/1H/pdata/1/intrng]

A 1.0 #regions in PPM
# low field   high field  bias        slope
  7.494987154269945  7.391024083489996  -0.0  -0.0  # for region 1
  7.261455802518434  7.164302099506751  -0.0  -0.0  # for region 2
  7.162734041468046  7.073775949975925  -0.0  -0.0  # for region 3
  2.445398867382496  2.3883676628095927  -0.0  -0.0  # for region 4
  2.3868798922555166  2.341254928597194  -0.0  -0.0  # for region 5
