# Supplementary material for: A Stepwise, Nitrosonium-Catalyzed Aerobic Oxidation of Thiols to Disulfides and Thiosulfonates
Source: J Org Chem. 2026 Mar 20;91(13):4755–66. doi: 10.1021/acs.joc.6c00062 (PMC13054865; doi:10.1021/acs.joc.6c00062)
Supplement: Supplementary file 2 [file jo6c00062_si_002.zip › Thiosulfonate FID Files 23-12-2025/2b/1H/pdata/1/parm.txt]

Current Data Parameters
NAME      Thiosulfonate              
EXPNO                97              
PROCNO                1              

F2 - Acquisition Parameters
Date_          20250515              
Time              15.11 h            
INSTRUM           spect              
PROBHD   Z104275_0051 (              
PULPROG            zg30              
TD                16384              
SOLVENT           CDCl3              
NS                   16              
DS                    0              
SWH            4807.692 Hz           
FIDRES         0.586877 Hz           
AQ            1.7039360 sec          
RG                 25.4              
DW              104.000 usec         
DE                 6.50 usec         
TE                300.0 K            
D1           2.00000000 sec          
TD0                   1              
SFO1        300.1801012 MHz          
NUC1                 1H              
P0                 3.90 usec         
P1                11.70 usec         
PLW1        14.50000000 W            

F2 - Processing parameters
SI                16384              
SF          300.1780000 MHz          
WDW                  EM              
SSB      0              
LB                 0.10 Hz           
GB       0              
PC                 1.00              
