# Supplementary material for: A Stepwise, Nitrosonium-Catalyzed Aerobic Oxidation of Thiols to Disulfides and Thiosulfonates
Source: J Org Chem. 2026 Mar 20;91(13):4755–66. doi: 10.1021/acs.joc.6c00062 (PMC13054865; doi:10.1021/acs.joc.6c00062)
Supplement: Supplementary file 2 [file jo6c00062_si_002.zip › Thiosulfonate FID Files 23-12-2025/2b/1H/pdata/1/peaklist.xml]

<?xml version="1.0" encoding="UTF-8"?>
<PeakList modified="2025-05-16T15:23:45">
  <PeakList1D>
    <PeakList1DHeader creator="Admin" date="2025-05-16T15:23:45" expNo="97" name="Thiosulfonate" owner="" procNo="1" source="C:/Bruker/data/NMR300/NMR">
      <PeakPickDetails>F1=7.572704ppm, F2=7.493916ppm, MI=1.65cm, MAXI=23.94cm, PC=1.000
      </PeakPickDetails>
    </PeakList1DHeader>
  </PeakList1D>
  <PeakList1D>
    <PeakList1DHeader creator="Admin" date="2025-05-16T15:23:45" expNo="97" name="Thiosulfonate" owner="" procNo="1" source="C:/Bruker/data/NMR300/NMR">
      <PeakPickDetails>F1=7.493916ppm, F2=6.910865ppm, MI=1.42cm, MAXI=12.93cm, PC=1.000
      </PeakPickDetails>
    </PeakList1DHeader>
    <Peak1D F1="7.455865" intensity="4.03802" type="0"/>
    <Peak1D F1="7.428957" intensity="4.976049" type="0"/>
    <Peak1D F1="7.235207" intensity="3.813251" type="0"/>
    <Peak1D F1="7.218424" intensity="6.356491" type="0"/>
    <Peak1D F1="7.210147" intensity="7.35666" type="0"/>
    <Peak1D F1="7.193623" intensity="4.834235" type="0"/>
    <Peak1D F1="7.145752" intensity="5.575704" type="0"/>
    <Peak1D F1="7.119273" intensity="3.436937" type="0"/>
  </PeakList1D>
  <PeakList1D>
    <PeakList1DHeader creator="Admin" date="2025-05-16T15:23:45" expNo="97" name="Thiosulfonate" owner="" procNo="1" source="C:/Bruker/data/NMR300/NMR">
      <PeakPickDetails>F1=3.187551ppm, F2=3.135658ppm, MI=6.11cm, MAXI=24.78cm, PC=1.000
      </PeakPickDetails>
    </PeakList1DHeader>
  </PeakList1D>
  <PeakList1D>
    <PeakList1DHeader creator="Admin" date="2025-05-16T15:23:45" expNo="97" name="Thiosulfonate" owner="" procNo="1" source="C:/Bruker/data/NMR300/NMR">
      <PeakPickDetails>F1=3.135658ppm, F2=1.615339ppm, MI=10.59cm, MAXI=28.97cm, PC=1.000
      </PeakPickDetails>
    </PeakList1DHeader>
    <Peak1D F1="2.410445" intensity="14.67298" type="0"/>
    <Peak1D F1="2.36531" intensity="15.0" type="0"/>
  </PeakList1D>
  <PeakList1D>
    <PeakList1DHeader creator="Admin" date="2025-05-16T15:23:45" expNo="97" name="Thiosulfonate" owner="" procNo="1" source="C:/Bruker/data/NMR300/NMR">
      <PeakPickDetails>F1=1.615339ppm, F2=1.450075ppm, MI=6.11cm, MAXI=24.78cm, PC=1.000
      </PeakPickDetails>
    </PeakList1DHeader>
  </PeakList1D>
</PeakList>
