# Supplementary material for: A Stepwise, Nitrosonium-Catalyzed Aerobic Oxidation of Thiols to Disulfides and Thiosulfonates
Source: J Org Chem. 2026 Mar 20;91(13):4755–66. doi: 10.1021/acs.joc.6c00062 (PMC13054865; doi:10.1021/acs.joc.6c00062)
Supplement: Supplementary file 2 [file jo6c00062_si_002.zip › Thiosulfonate FID Files 23-12-2025/2b/1H/pdata/1/peakrng]

P    #regions in PPM
# 2025-05-16 15:23:47 +0530  Admin@DESKTOP-2KH9KNU
# low field   high field   mi   maxi
  7.572703600488121  7.493915370035101  1.653  23.937  # for region 1
  7.493915370035101  6.910864746279509  1.423  12.934  # for region 2
  3.1875511423769036  3.1356578910721193  6.105  24.783  # for region 3
  3.1356578910721193  1.6153389135826068  10.585  28.970  # for region 4
  1.6153389135826068  1.4500744950976898  6.105  24.783  # for region 5
