# Supplementary material for: A Stepwise, Nitrosonium-Catalyzed Aerobic Oxidation of Thiols to Disulfides and Thiosulfonates
Source: J Org Chem. 2026 Mar 20;91(13):4755–66. doi: 10.1021/acs.joc.6c00062 (PMC13054865; doi:10.1021/acs.joc.6c00062)
Supplement: Supplementary file 2 [file jo6c00062_si_002.zip › Thiosulfonate FID Files 23-12-2025/2c/13C/audita.txt]

##TITLE= Audit trail, TopSpin 3.7.0
##JCAMPDX= 5.01
##ORIGIN= Bruker BioSpin GmbH
##OWNER= hou lab
$$ D:/hou lab/hou-55/Thiosulfonate/258/audita.txt
##AUDIT TRAIL=  $$ (NUMBER, WHEN, WHO, WHERE, PROCESS, VERSION, WHAT)
(   1,<2025-11-27 17:57:58.761 +0800>,<hou lab>,<DESKTOP-H6OGDOM>,<go4>,<TopSpin 3.7.0>,
      <created by zg on data set with UUID '5acb3774-cb75-11f0-9080-246a0e80b46f'
       started at 2025-11-27 17:42:14.383 +0800,
       POWCHK enabled, PULCHK disabled,
       terminated by command 'stop'
       configuration hash MD5:
       96 7F EF 12 9A 9D 87 DC E3 95 BC D1 C0 1B 63 C2
       data hash MD5: 10712
       5C D6 E4 7D BA ED E9 7D 14 8A DF 0F 89 EC 3E D4>)
##END=

$$ hash MD5
$$ 26 3B FD E5 EC BA 43 3A 70 B8 B0 BD 6D BB 3D CE
