# Supplementary material for: A Stepwise, Nitrosonium-Catalyzed Aerobic Oxidation of Thiols to Disulfides and Thiosulfonates
Source: J Org Chem. 2026 Mar 20;91(13):4755–66. doi: 10.1021/acs.joc.6c00062 (PMC13054865; doi:10.1021/acs.joc.6c00062)
Supplement: Supplementary file 2 [file jo6c00062_si_002.zip › Thiosulfonate FID Files 23-12-2025/2c/13C/overflow_log_dru1.txt]

# This file gives a closer overview about the occurrences of ADC overflows
# during the last acquisition.
# It is updated each time an FID is written to disk.
# 'Scans' denotes the number of scans that have been acquired for the current FID buffer,
# 'Experiment' the number of the current FID buffer 
# (which may be >1 in case of multi dimensional acquisition),
# 'Overflows' the total number of ADC overflows (if existing) that appeared during 'Scans'
# scans in FID buffer 'Experiment'.
# In case a multi-dimensional experiment is fully executed in the FID buffer of the DRU
# (i.e. using 'st' commands) only the sum of all overflows over all experiments is displayed.
# Note that the number of overflows may exceed the actual number of scans
# since there may be more than one overflow per scan.


# Scans   Experiment   Overflows
# ------------------------------
298   1   1
