# Supplementary material for: A Stepwise, Nitrosonium-Catalyzed Aerobic Oxidation of Thiols to Disulfides and Thiosulfonates
Source: J Org Chem. 2026 Mar 20;91(13):4755–66. doi: 10.1021/acs.joc.6c00062 (PMC13054865; doi:10.1021/acs.joc.6c00062)
Supplement: Supplementary file 2 [file jo6c00062_si_002.zip › Thiosulfonate FID Files 23-12-2025/2c/13C/pdata/1/auditp.txt]

##TITLE= Audit trail, TopSpin 3.7.0
##JCAMPDX= 5.01
##ORIGIN= Bruker BioSpin GmbH
##OWNER= hou lab
$$ D:/hou lab/hou-55/Thiosulfonate/258/pdata/1/auditp.txt
##AUDIT TRAIL=  $$ (NUMBER, WHEN, WHO, WHERE, PROCESS, VERSION, WHAT)
(   1,<2025-11-27 17:42:14.383 +0800>,<hou lab>,<DESKTOP-H6OGDOM>,<go4>,<TopSpin 3.7.0>,
      <acquisition in progress>)
(   2,<2025-11-27 17:57:51.822 +0800>,<hou lab>,<DESKTOP-H6OGDOM>,<proc1d>,<TopSpin 3.7.0>,
      <Start of raw data processing
       efp LB = 2 FT_mod = 6 PKNL = 1 PHC0 = 140.0823 PHC1 = -85.86217 SI = 16K 
       data hash MD5: 16K
       1A 74 CF 5E 4F D5 64 74 C5 97 DE A6 21 4D 9A 38>)
(   3,<2025-11-27 17:57:52.819 +0800>,<hou lab>,<DESKTOP-H6OGDOM>,<proc1d>,<TopSpin 3.7.0>,
      <apk 
       data hash MD5: 16K
       98 88 5E 71 B8 18 85 33 09 24 EB 93 39 E2 2A 97>)
(   4,<2025-11-27 17:57:54.722 +0800>,<hou lab>,<DESKTOP-H6OGDOM>,<proc1d>,<TopSpin 3.7.0>,
      <abs n ABSG = 5 
       data hash MD5: 16K
       01 56 BC 9E F3 E3 95 C3 21 84 EA FE B3 2C 0D CB>)
##END=

$$ hash MD5
$$ F0 CF BC BF 8B CD 52 CB DD C2 36 28 7A F3 C1 CB
