# Supplementary material for: A Stepwise, Nitrosonium-Catalyzed Aerobic Oxidation of Thiols to Disulfides and Thiosulfonates
Source: J Org Chem. 2026 Mar 20;91(13):4755–66. doi: 10.1021/acs.joc.6c00062 (PMC13054865; doi:10.1021/acs.joc.6c00062)
Supplement: Supplementary file 2 [file jo6c00062_si_002.zip › Thiosulfonate FID Files 23-12-2025/2c/13C/pdata/1/peaklist.xml]

<?xml version="1.0" encoding="UTF-8"?>
<PeakList modified="2025-11-27T17:46:21">
  <PeakList1D>
    <PeakList1DHeader creator="hou lab" date="2025-11-27T17:46:21" expNo="258" name="Thiosulfonate" owner="" procNo="1" source="D:/hou lab/hou-55">
      <PeakPickDetails>F1=144.771637ppm, F2=114.556145ppm, MI=1.35cm, MAXI=16.63cm, PC=1.000
      </PeakPickDetails>
    </PeakList1DHeader>
    <Peak1D F1="142.892502" intensity="1.562241" type="0"/>
    <Peak1D F1="139.526871" intensity="2.266307" type="0"/>
    <Peak1D F1="139.136978" intensity="1.976508" type="0"/>
    <Peak1D F1="137.318283" intensity="8.378819" type="0"/>
    <Peak1D F1="134.433136" intensity="8.540173" type="0"/>
    <Peak1D F1="133.749878" intensity="8.829995" type="0"/>
    <Peak1D F1="132.296844" intensity="8.19882" type="0"/>
    <Peak1D F1="129.255341" intensity="8.503164" type="0"/>
    <Peak1D F1="128.674759" intensity="8.319509" type="0"/>
    <Peak1D F1="128.136475" intensity="8.189855" type="0"/>
    <Peak1D F1="127.741982" intensity="1.859145" type="0"/>
    <Peak1D F1="124.863785" intensity="8.474821" type="0"/>
  </PeakList1D>
  <PeakList1D>
    <PeakList1DHeader creator="hou lab" date="2025-11-27T17:46:21" expNo="258" name="Thiosulfonate" owner="" procNo="1" source="D:/hou lab/hou-55">
      <PeakPickDetails>F1=110.614998ppm, F2=67.262321ppm, MI=10.13cm, MAXI=21.34cm, PC=1.000
      </PeakPickDetails>
    </PeakList1DHeader>
    <Peak1D F1="77.582306" intensity="14.70718" type="0"/>
    <Peak1D F1="77.159988" intensity="15.0" type="0"/>
    <Peak1D F1="76.735809" intensity="14.40718" type="0"/>
  </PeakList1D>
  <PeakList1D>
    <PeakList1DHeader creator="hou lab" date="2025-11-27T17:46:21" expNo="258" name="Thiosulfonate" owner="" procNo="1" source="D:/hou lab/hou-55">
      <PeakPickDetails>F1=67.262321ppm, F2=61.744705ppm, MI=8.03cm, MAXI=24.38cm, PC=1.000
      </PeakPickDetails>
    </PeakList1DHeader>
  </PeakList1D>
  <PeakList1D>
    <PeakList1DHeader creator="hou lab" date="2025-11-27T17:46:21" expNo="258" name="Thiosulfonate" owner="" procNo="1" source="D:/hou lab/hou-55">
      <PeakPickDetails>F1=33.105671ppm, F2=31.529215ppm, MI=4.95cm, MAXI=14.01cm, PC=1.000
      </PeakPickDetails>
    </PeakList1DHeader>
  </PeakList1D>
  <PeakList1D>
    <PeakList1DHeader creator="hou lab" date="2025-11-27T17:46:21" expNo="258" name="Thiosulfonate" owner="" procNo="1" source="D:/hou lab/hou-55">
      <PeakPickDetails>F1=31.529215ppm, F2=4.203895ppm, MI=1.79cm, MAXI=12.51cm, PC=1.000
      </PeakPickDetails>
    </PeakList1DHeader>
    <Peak1D F1="21.257736" intensity="7.965886" type="0"/>
  </PeakList1D>
</PeakList>
