# Supplementary material for: A Stepwise, Nitrosonium-Catalyzed Aerobic Oxidation of Thiols to Disulfides and Thiosulfonates
Source: J Org Chem. 2026 Mar 20;91(13):4755–66. doi: 10.1021/acs.joc.6c00062 (PMC13054865; doi:10.1021/acs.joc.6c00062)
Supplement: Supplementary file 2 [file jo6c00062_si_002.zip › Thiosulfonate FID Files 23-12-2025/2c/13C/pdata/1/peakrng]

P    #regions in PPM
# 2025-11-27 17:46:23 +0800  hou lab@DESKTOP-H6OGDOM
# low field   high field   mi   maxi
  144.77164442153935  114.5561469469894  1.354  16.625  # for region 1
  110.6149951024829  67.26232481291122  10.127  21.337  # for region 2
  67.26232481291122  61.74470543267131  8.034  24.384  # for region 3
  33.10567184900675  31.52921475605213  4.951  14.014  # for region 4
  31.52921475605213  4.203895300806951  1.787  12.509  # for region 5
