# Supplementary material for: A Stepwise, Nitrosonium-Catalyzed Aerobic Oxidation of Thiols to Disulfides and Thiosulfonates
Source: J Org Chem. 2026 Mar 20;91(13):4755–66. doi: 10.1021/acs.joc.6c00062 (PMC13054865; doi:10.1021/acs.joc.6c00062)
Supplement: Supplementary file 2 [file jo6c00062_si_002.zip › Thiosulfonate FID Files 23-12-2025/2c/1H/pdata/1/auditp.txt]

##TITLE= Audit trail, TopSpin 3.7.0
##JCAMPDX= 5.01
##ORIGIN= Bruker BioSpin GmbH
##OWNER= hou lab
$$ D:/hou lab/hou-55/Thiosulfonate/257/pdata/1/auditp.txt
##AUDIT TRAIL=  $$ (NUMBER, WHEN, WHO, WHERE, PROCESS, VERSION, WHAT)
(   1,<2025-11-27 17:40:34.687 +0800>,<hou lab>,<DESKTOP-H6OGDOM>,<go4>,<TopSpin 3.7.0>,
      <created by zg on data set with UUID 'fab9e560-cb74-11f0-a399-246a0e80b46f'
       started at 2025-11-27 17:39:33.209 +0800,
       POWCHK enabled, PULCHK disabled,
       completed at 2025-11-27 17:40:34.687 +0800

       configuration hash MD5:
       96 7F EF 12 9A 9D 87 DC E3 95 BC D1 C0 1B 63 C2
       data hash MD5: 16K
       B8 DD 54 49 0E EE 9D 83 91 D6 B2 30 9D 68 36 71>)
(   2,<2025-11-27 17:40:37.367 +0800>,<hou lab>,<DESKTOP-H6OGDOM>,<proc1d>,<TopSpin 3.7.0>,
      <Start of raw data processing
       efp LB = 0.1 FT_mod = 6 PKNL = 1 PHC0 = 18.1486 PHC1 = -16.45276 SI = 16K 
       data hash MD5: 16K
       21 4E FD 7D 20 91 AC 7D 10 93 79 34 B7 DC 71 4B>)
(   3,<2025-11-27 17:40:38.270 +0800>,<hou lab>,<DESKTOP-H6OGDOM>,<proc1d>,<TopSpin 3.7.0>,
      <apk 
       data hash MD5: 16K
       F1 D3 B4 DF 77 75 16 D5 5C 7E C1 DE AF EF DA 81>)
(   4,<2025-11-27 17:40:39.460 +0800>,<hou lab>,<DESKTOP-H6OGDOM>,<proc1d>,<TopSpin 3.7.0>,
      <abs n ABSG = 5 
       data hash MD5: 16K
       87 59 21 01 53 F0 E7 58 7E 9E 7C 07 AF 72 64 64>)
$$ C:/Bruker/data/NMR300/NMR/Thiosulfonate/257/pdata/1/auditp.txt
(   5,<2025-11-29 16:19:49.966 +0530>,<Admin>,<DESKTOP-2KH9KNU>,<dataserver>,<TopSpin 4.0.6>,
      <INTEGRAL 2025-11-29 16:17:30.568 +0530
       DEFINE [2.343;2.304]
       data hash MD5: 16K
       87 59 21 01 53 F0 E7 58 7E 9E 7C 07 AF 72 64 64>)
(   6,<2025-11-29 16:19:49.985 +0530>,<Admin>,<DESKTOP-2KH9KNU>,<dataserver>,<TopSpin 4.0.6>,
      <INTEGRAL 2025-11-29 16:17:38.607 +0530
       DEFINE [2.393;2.352]
       data hash MD5: 16K
       87 59 21 01 53 F0 E7 58 7E 9E 7C 07 AF 72 64 64>)
(   7,<2025-11-29 16:19:50.006 +0530>,<Admin>,<DESKTOP-2KH9KNU>,<dataserver>,<TopSpin 4.0.6>,
      <INTEGRAL 2025-11-29 16:17:41.322 +0530
       DELETE [2.393;2.352]
       data hash MD5: 16K
       87 59 21 01 53 F0 E7 58 7E 9E 7C 07 AF 72 64 64>)
(   8,<2025-11-29 16:19:50.025 +0530>,<Admin>,<DESKTOP-2KH9KNU>,<dataserver>,<TopSpin 4.0.6>,
      <INTEGRAL 2025-11-29 16:17:45.572 +0530
       DEFINE [2.386;2.354]
       data hash MD5: 16K
       87 59 21 01 53 F0 E7 58 7E 9E 7C 07 AF 72 64 64>)
(   9,<2025-11-29 16:19:50.048 +0530>,<Admin>,<DESKTOP-2KH9KNU>,<dataserver>,<TopSpin 4.0.6>,
      <INTEGRAL 2025-11-29 16:18:01.340 +0530
       DEFINE [7.200;7.142]
       data hash MD5: 16K
       87 59 21 01 53 F0 E7 58 7E 9E 7C 07 AF 72 64 64>)
(  10,<2025-11-29 16:19:50.067 +0530>,<Admin>,<DESKTOP-2KH9KNU>,<dataserver>,<TopSpin 4.0.6>,
      <INTEGRAL 2025-11-29 16:18:04.559 +0530
       DELETE [7.200;7.142]
       data hash MD5: 16K
       87 59 21 01 53 F0 E7 58 7E 9E 7C 07 AF 72 64 64>)
(  11,<2025-11-29 16:19:50.097 +0530>,<Admin>,<DESKTOP-2KH9KNU>,<dataserver>,<TopSpin 4.0.6>,
      <INTEGRAL 2025-11-29 16:18:07.577 +0530
       DEFINE [7.208;7.135]
       data hash MD5: 16K
       87 59 21 01 53 F0 E7 58 7E 9E 7C 07 AF 72 64 64>)
(  12,<2025-11-29 16:19:50.139 +0530>,<Admin>,<DESKTOP-2KH9KNU>,<dataserver>,<TopSpin 4.0.6>,
      <INTEGRAL 2025-11-29 16:18:11.923 +0530
       DEFINE [7.279;7.211]
       data hash MD5: 16K
       87 59 21 01 53 F0 E7 58 7E 9E 7C 07 AF 72 64 64>)
(  13,<2025-11-29 16:19:50.168 +0530>,<Admin>,<DESKTOP-2KH9KNU>,<dataserver>,<TopSpin 4.0.6>,
      <INTEGRAL 2025-11-29 16:18:16.649 +0530
       DEFINE [7.335;7.280]
       data hash MD5: 16K
       87 59 21 01 53 F0 E7 58 7E 9E 7C 07 AF 72 64 64>)
(  14,<2025-11-29 16:19:50.196 +0530>,<Admin>,<DESKTOP-2KH9KNU>,<dataserver>,<TopSpin 4.0.6>,
      <INTEGRAL 2025-11-29 16:18:20.086 +0530
       DELETE [7.335;7.280]
       data hash MD5: 16K
       87 59 21 01 53 F0 E7 58 7E 9E 7C 07 AF 72 64 64>)
(  15,<2025-11-29 16:19:50.225 +0530>,<Admin>,<DESKTOP-2KH9KNU>,<dataserver>,<TopSpin 4.0.6>,
      <INTEGRAL 2025-11-29 16:18:23.897 +0530
       DEFINE [7.341;7.279]
       data hash MD5: 16K
       87 59 21 01 53 F0 E7 58 7E 9E 7C 07 AF 72 64 64>)
(  16,<2025-11-29 16:19:50.252 +0530>,<Admin>,<DESKTOP-2KH9KNU>,<dataserver>,<TopSpin 4.0.6>,
      <INTEGRAL 2025-11-29 16:18:29.272 +0530
       DELETE [7.341;7.279]
       data hash MD5: 16K
       87 59 21 01 53 F0 E7 58 7E 9E 7C 07 AF 72 64 64>)
(  17,<2025-11-29 16:19:50.281 +0530>,<Admin>,<DESKTOP-2KH9KNU>,<dataserver>,<TopSpin 4.0.6>,
      <INTEGRAL 2025-11-29 16:18:33.448 +0530
       DEFINE [7.357;7.280]
       data hash MD5: 16K
       87 59 21 01 53 F0 E7 58 7E 9E 7C 07 AF 72 64 64>)
(  18,<2025-11-29 16:19:50.307 +0530>,<Admin>,<DESKTOP-2KH9KNU>,<dataserver>,<TopSpin 4.0.6>,
      <INTEGRAL 2025-11-29 16:18:37.724 +0530
       DEFINE [7.439;7.358]
       data hash MD5: 16K
       87 59 21 01 53 F0 E7 58 7E 9E 7C 07 AF 72 64 64>)
(  19,<2025-11-29 16:19:50.333 +0530>,<Admin>,<DESKTOP-2KH9KNU>,<dataserver>,<TopSpin 4.0.6>,
      <INTEGRAL 2025-11-29 16:18:40.819 +0530
       DELETE [7.439;7.358]
       data hash MD5: 16K
       87 59 21 01 53 F0 E7 58 7E 9E 7C 07 AF 72 64 64>)
(  20,<2025-11-29 16:19:50.354 +0530>,<Admin>,<DESKTOP-2KH9KNU>,<dataserver>,<TopSpin 4.0.6>,
      <INTEGRAL 2025-11-29 16:18:43.558 +0530
       DEFINE [7.434;7.359]
       data hash MD5: 16K
       87 59 21 01 53 F0 E7 58 7E 9E 7C 07 AF 72 64 64>)
(  21,<2025-11-29 16:19:50.372 +0530>,<Admin>,<DESKTOP-2KH9KNU>,<dataserver>,<TopSpin 4.0.6>,
      <INTEGRAL 2025-11-29 16:19:18.870 +0530
       DELETE [7.434;7.359]
       data hash MD5: 16K
       87 59 21 01 53 F0 E7 58 7E 9E 7C 07 AF 72 64 64>)
(  22,<2025-11-29 16:19:50.392 +0530>,<Admin>,<DESKTOP-2KH9KNU>,<dataserver>,<TopSpin 4.0.6>,
      <INTEGRAL 2025-11-29 16:19:22.226 +0530
       DEFINE [7.429;7.362]
       data hash MD5: 16K
       87 59 21 01 53 F0 E7 58 7E 9E 7C 07 AF 72 64 64>)
(  23,<2025-11-29 16:19:50.416 +0530>,<Admin>,<DESKTOP-2KH9KNU>,<dataserver>,<TopSpin 4.0.6>,
      <INTEGRAL 2025-11-29 16:19:25.933 +0530
       DELETE [7.429;7.362]
       data hash MD5: 16K
       87 59 21 01 53 F0 E7 58 7E 9E 7C 07 AF 72 64 64>)
(  24,<2025-11-29 16:19:50.434 +0530>,<Admin>,<DESKTOP-2KH9KNU>,<dataserver>,<TopSpin 4.0.6>,
      <INTEGRAL 2025-11-29 16:19:28.441 +0530
       DEFINE [7.425;7.362]
       data hash MD5: 16K
       87 59 21 01 53 F0 E7 58 7E 9E 7C 07 AF 72 64 64>)
(  25,<2025-11-29 16:19:50.454 +0530>,<Admin>,<DESKTOP-2KH9KNU>,<dataserver>,<TopSpin 4.0.6>,
      <INTEGRAL 2025-11-29 16:19:33.212 +0530
       DELETE [7.357;7.280]
       data hash MD5: 16K
       87 59 21 01 53 F0 E7 58 7E 9E 7C 07 AF 72 64 64>)
(  26,<2025-11-29 16:19:50.477 +0530>,<Admin>,<DESKTOP-2KH9KNU>,<dataserver>,<TopSpin 4.0.6>,
      <INTEGRAL 2025-11-29 16:19:38.276 +0530
       DEFINE [7.356;7.282]
       data hash MD5: 16K
       87 59 21 01 53 F0 E7 58 7E 9E 7C 07 AF 72 64 64>)
##END=

$$ hash MD5
$$ 8C E0 60 DB AD 49 03 DF 64 BC C4 80 84 68 6E E7
