# Supplementary material for: A Stepwise, Nitrosonium-Catalyzed Aerobic Oxidation of Thiols to Disulfides and Thiosulfonates
Source: J Org Chem. 2026 Mar 20;91(13):4755–66. doi: 10.1021/acs.joc.6c00062 (PMC13054865; doi:10.1021/acs.joc.6c00062)
Supplement: Supplementary file 2 [file jo6c00062_si_002.zip › Thiosulfonate FID Files 23-12-2025/2c/1H/pdata/1/integrals.txt]

   Current data set:
   NAME =	Thiosulfonate	EXPNO =	257	PROCNO = 1
   DU   =	C:/Bruker/data/NMR300/NMR

   Number   Integrated Region     Integral
     1      7.425      7.362         3.05584
     2      7.356      7.282         2.26528
     3      7.279      7.211         1.23921
     4      7.208      7.135         2.02983
     5      2.386      2.354         3.13864
     6      2.343      2.304         3.00000
