# Supplementary material for: A Stepwise, Nitrosonium-Catalyzed Aerobic Oxidation of Thiols to Disulfides and Thiosulfonates
Source: J Org Chem. 2026 Mar 20;91(13):4755–66. doi: 10.1021/acs.joc.6c00062 (PMC13054865; doi:10.1021/acs.joc.6c00062)
Supplement: Supplementary file 2 [file jo6c00062_si_002.zip › Thiosulfonate FID Files 23-12-2025/2c/1H/pdata/1/intrng]

A 1.0 #regions in PPM
# low field   high field  bias        slope
  7.425470758460349  7.362210054041252  -0.0  -0.0  # for region 1
  7.355923275962335  7.282053633535065  -0.0  -0.0  # for region 2
  7.278910244495607  7.210934456517322  -0.0  -0.0  # for region 3
  7.207791067477863  7.134707272310457  -0.0  -0.0  # for region 4
  2.386123856285698  2.3536703032423296  -0.0  -0.0  # for region 5
  2.342957479907626  2.3038871830398815  -0.0  -0.0  # for region 6
