# Supplementary material for: A Stepwise, Nitrosonium-Catalyzed Aerobic Oxidation of Thiols to Disulfides and Thiosulfonates
Source: J Org Chem. 2026 Mar 20;91(13):4755–66. doi: 10.1021/acs.joc.6c00062 (PMC13054865; doi:10.1021/acs.joc.6c00062)
Supplement: Supplementary file 2 [file jo6c00062_si_002.zip › Thiosulfonate FID Files 23-12-2025/2c/1H/pdata/1/peaklist.xml]

<?xml version="1.0" encoding="UTF-8"?>
<PeakList modified="2025-11-29T16:20:20">
  <PeakList1D>
    <PeakList1DHeader creator="Admin" date="2025-11-29T16:20:20" expNo="257" name="Thiosulfonate" owner="" procNo="1" source="C:/Bruker/data/NMR300/NMR">
      <PeakPickDetails>F1=7.484339ppm, F2=7.126224ppm, MI=0.88cm, MAXI=7.73cm, PC=1.000
      </PeakPickDetails>
    </PeakList1DHeader>
    <Peak1D F1="7.416465" intensity="1.700152" type="0"/>
    <Peak1D F1="7.390733" intensity="3.093646" type="0"/>
    <Peak1D F1="7.376778" intensity="4.463168" type="0"/>
    <Peak1D F1="7.373945" intensity="4.548532" type="0"/>
    <Peak1D F1="7.349677" intensity="2.631994" type="0"/>
    <Peak1D F1="7.324756" intensity="2.506215" type="0"/>
    <Peak1D F1="7.292406" intensity="2.72605" type="0"/>
    <Peak1D F1="7.270644" intensity="1.609113" type="0"/>
    <Peak1D F1="7.244092" intensity="2.474085" type="0"/>
    <Peak1D F1="7.218616" intensity="1.394458" type="0"/>
    <Peak1D F1="7.178701" intensity="5.458754" type="0"/>
    <Peak1D F1="7.157466" intensity="1.226688" type="0"/>
  </PeakList1D>
  <PeakList1D>
    <PeakList1DHeader creator="Admin" date="2025-11-29T16:20:20" expNo="257" name="Thiosulfonate" owner="" procNo="1" source="C:/Bruker/data/NMR300/NMR">
      <PeakPickDetails>F1=3.177889ppm, F2=0.760159ppm, MI=8.10cm, MAXI=18.43cm, PC=1.000
      </PeakPickDetails>
    </PeakList1DHeader>
    <Peak1D F1="2.367617" intensity="15.0" type="0"/>
    <Peak1D F1="2.320888" intensity="14.72854" type="0"/>
  </PeakList1D>
</PeakList>
