# Supplementary material for: A Stepwise, Nitrosonium-Catalyzed Aerobic Oxidation of Thiols to Disulfides and Thiosulfonates
Source: J Org Chem. 2026 Mar 20;91(13):4755–66. doi: 10.1021/acs.joc.6c00062 (PMC13054865; doi:10.1021/acs.joc.6c00062)
Supplement: Supplementary file 2 [file jo6c00062_si_002.zip › Thiosulfonate FID Files 23-12-2025/2c/1H/pdata/1/peakrng]

P    #regions in PPM
# 2025-11-29 16:20:22 +0530  Admin@DESKTOP-2KH9KNU
# low field   high field   mi   maxi
  7.484338908300384  7.126223781104437  0.885  7.733  # for region 1
  3.177888973780161  0.7601594887447561  8.101  18.435  # for region 2
