# Supplementary material for: A Stepwise, Nitrosonium-Catalyzed Aerobic Oxidation of Thiols to Disulfides and Thiosulfonates
Source: J Org Chem. 2026 Mar 20;91(13):4755–66. doi: 10.1021/acs.joc.6c00062 (PMC13054865; doi:10.1021/acs.joc.6c00062)
Supplement: Supplementary file 2 [file jo6c00062_si_002.zip › Thiosulfonate FID Files 23-12-2025/2d/13C/pdata/1/auditp.txt]

##TITLE= Audit trail, TopSpin 3.7.0
##JCAMPDX= 5.01
##ORIGIN= Bruker BioSpin GmbH
##OWNER= hou lab
$$ D:/hou lab/hou-55/Thiosulfonate/262/pdata/1/auditp.txt
##AUDIT TRAIL=  $$ (NUMBER, WHEN, WHO, WHERE, PROCESS, VERSION, WHAT)
(   1,<2025-11-28 18:50:08.436 +0800>,<hou lab>,<DESKTOP-H6OGDOM>,<go4>,<TopSpin 3.7.0>,
      <created by zg on data set with UUID '829ae422-cc45-11f0-9e3d-246a0e80b46f'
       started at 2025-11-28 18:32:16.495 +0800,
       POWCHK enabled, PULCHK disabled,
       terminated by command 'stop'
       configuration hash MD5:
       96 7F EF 12 9A 9D 87 DC E3 95 BC D1 C0 1B 63 C2
       data hash MD5: 10712
       FE 69 57 14 AA FB 10 AE 3A 5E 43 AC 86 0D E7 EC>)
(   2,<2025-11-28 18:50:09.688 +0800>,<hou lab>,<DESKTOP-H6OGDOM>,<proc1d>,<TopSpin 3.7.0>,
      <Start of raw data processing
       efp LB = 2 FT_mod = 6 PKNL = 1 PHC0 = 118.5938 PHC1 = -64.64939 SI = 16K 
       data hash MD5: 16K
       5F B1 9F BF AE D3 C3 B4 C8 BA E9 7B C3 7D 7D 85>)
(   3,<2025-11-28 18:50:10.531 +0800>,<hou lab>,<DESKTOP-H6OGDOM>,<proc1d>,<TopSpin 3.7.0>,
      <apk 
       data hash MD5: 16K
       C9 E5 BC 5B B5 A0 F1 5B 63 06 EB 93 E5 C0 91 3A>)
(   4,<2025-11-28 18:50:11.739 +0800>,<hou lab>,<DESKTOP-H6OGDOM>,<proc1d>,<TopSpin 3.7.0>,
      <abs n ABSG = 5 
       data hash MD5: 16K
       25 61 9B 86 44 93 16 9C ED E6 7C 19 7D 24 3A 71>)
##END=

$$ hash MD5
$$ 99 E5 4F 17 C9 6A B2 BC 99 05 B6 A1 9A 7D 22 8D
