# Supplementary material for: A Stepwise, Nitrosonium-Catalyzed Aerobic Oxidation of Thiols to Disulfides and Thiosulfonates
Source: J Org Chem. 2026 Mar 20;91(13):4755–66. doi: 10.1021/acs.joc.6c00062 (PMC13054865; doi:10.1021/acs.joc.6c00062)
Supplement: Supplementary file 2 [file jo6c00062_si_002.zip › Thiosulfonate FID Files 23-12-2025/2d/13C/pdata/1/parm.txt]

Current Data Parameters
NAME      Thiosulfonate              
EXPNO               262              
PROCNO                1              

F2 - Acquisition Parameters
Date_          20251128              
Time              16.20 h            
INSTRUM           spect              
PROBHD   Z104275_0051 (              
PULPROG          zgpg30              
TD                10712              
SOLVENT           CDCl3              
NS                 1777              
DS                    0              
SWH           22727.273 Hz           
FIDRES         4.243330 Hz           
AQ            0.2356640 sec          
RG                 1030              
DW               22.000 usec         
DE                 6.50 usec         
TE                300.0 K            
D1           0.30000001 sec          
D11          0.03000000 sec          
TD0                   1              
SFO1         75.4884983 MHz          
NUC1                13C              
P0                 3.28 usec         
P1                 9.85 usec         
PLW1        40.79999924 W            
SFO2        300.1792007 MHz          
NUC2                 1H              
CPDPRG[2        waltz16              
PCPD2             90.00 usec         
PLW2        14.50000000 W            
PLW12        0.24505000 W            
PLW13        0.12326000 W            

F2 - Processing parameters
SI                16384              
SF           75.4798119 MHz          
WDW                  EM              
SSB      0              
LB                 2.00 Hz           
GB       0              
PC                 1.00              
