# Supplementary material for: A Stepwise, Nitrosonium-Catalyzed Aerobic Oxidation of Thiols to Disulfides and Thiosulfonates
Source: J Org Chem. 2026 Mar 20;91(13):4755–66. doi: 10.1021/acs.joc.6c00062 (PMC13054865; doi:10.1021/acs.joc.6c00062)
Supplement: Supplementary file 2 [file jo6c00062_si_002.zip › Thiosulfonate FID Files 23-12-2025/2d/13C/pdata/1/peaklist.xml]

<?xml version="1.0" encoding="UTF-8"?>
<PeakList modified="2025-11-29T16:32:32">
  <PeakList1D>
    <PeakList1DHeader creator="Admin" date="2025-11-29T16:32:32" expNo="262" name="Thiosulfonate" owner="" procNo="1" source="C:/Bruker/data/NMR300/NMR">
      <PeakPickDetails>F1=146.465759ppm, F2=143.985657ppm, MI=2.92cm, MAXI=7.79cm, PC=1.000
      </PeakPickDetails>
    </PeakList1DHeader>
    <Peak1D F1="145.790283" intensity="3.228999" type="0"/>
  </PeakList1D>
  <PeakList1D>
    <PeakList1DHeader creator="Admin" date="2025-11-29T16:32:32" expNo="262" name="Thiosulfonate" owner="" procNo="1" source="C:/Bruker/data/NMR300/NMR">
      <PeakPickDetails>F1=142.862961ppm, F2=141.611771ppm, MI=0.58cm, MAXI=3.86cm, PC=1.000
      </PeakPickDetails>
    </PeakList1DHeader>
    <Peak1D F1="142.073105" intensity="0.8521361" type="0"/>
  </PeakList1D>
  <PeakList1D>
    <PeakList1DHeader creator="Admin" date="2025-11-29T16:32:32" expNo="262" name="Thiosulfonate" owner="" procNo="1" source="C:/Bruker/data/NMR300/NMR">
      <PeakPickDetails>F1=140.492554ppm, F2=139.235031ppm, MI=2.63cm, MAXI=9.73cm, PC=1.000
      </PeakPickDetails>
    </PeakList1DHeader>
    <Peak1D F1="139.929947" intensity="3.133921" type="0"/>
  </PeakList1D>
  <PeakList1D>
    <PeakList1DHeader creator="Admin" date="2025-11-29T16:32:32" expNo="262" name="Thiosulfonate" owner="" procNo="1" source="C:/Bruker/data/NMR300/NMR">
      <PeakPickDetails>F1=134.204971ppm, F2=127.917389ppm, MI=6.42cm, MAXI=25.50cm, PC=1.000
      </PeakPickDetails>
    </PeakList1DHeader>
    <Peak1D F1="133.009995" intensity="7.276305" type="0"/>
    <Peak1D F1="131.545822" intensity="8.670153" type="0"/>
    <Peak1D F1="131.478134" intensity="14.9383" type="0"/>
    <Peak1D F1="128.731171" intensity="15.0" type="0"/>
  </PeakList1D>
  <PeakList1D>
    <PeakList1DHeader creator="Admin" date="2025-11-29T16:32:32" expNo="262" name="Thiosulfonate" owner="" procNo="1" source="C:/Bruker/data/NMR300/NMR">
      <PeakPickDetails>F1=127.525276ppm, F2=125.534523ppm, MI=0.63cm, MAXI=5.50cm, PC=1.000
      </PeakPickDetails>
    </PeakList1DHeader>
    <Peak1D F1="126.573868" intensity="0.9258175" type="0"/>
  </PeakList1D>
  <PeakList1D>
    <PeakList1DHeader creator="Admin" date="2025-11-29T16:32:32" expNo="262" name="Thiosulfonate" owner="" procNo="1" source="C:/Bruker/data/NMR300/NMR">
      <PeakPickDetails>F1=96.265945ppm, F2=94.281082ppm, MI=3.50cm, MAXI=14.10cm, PC=1.000
      </PeakPickDetails>
    </PeakList1DHeader>
  </PeakList1D>
  <PeakList1D>
    <PeakList1DHeader creator="Admin" date="2025-11-29T16:32:32" expNo="262" name="Thiosulfonate" owner="" procNo="1" source="C:/Bruker/data/NMR300/NMR">
      <PeakPickDetails>F1=94.281082ppm, F2=55.774700ppm, MI=4.09cm, MAXI=14.41cm, PC=1.000
      </PeakPickDetails>
    </PeakList1DHeader>
    <Peak1D F1="77.583405" intensity="5.163404" type="0"/>
    <Peak1D F1="77.159996" intensity="5.173644" type="0"/>
    <Peak1D F1="76.736725" intensity="5.229438" type="0"/>
  </PeakList1D>
  <PeakList1D>
    <PeakList1DHeader creator="Admin" date="2025-11-29T16:32:32" expNo="262" name="Thiosulfonate" owner="" procNo="1" source="C:/Bruker/data/NMR300/NMR">
      <PeakPickDetails>F1=36.913456ppm, F2=-2.745629ppm, MI=5.64cm, MAXI=19.27cm, PC=1.000
      </PeakPickDetails>
    </PeakList1DHeader>
    <Peak1D F1="22.859064" intensity="11.78802" type="0"/>
    <Peak1D F1="21.637705" intensity="8.521192" type="0"/>
  </PeakList1D>
</PeakList>
