# Supplementary material for: A Stepwise, Nitrosonium-Catalyzed Aerobic Oxidation of Thiols to Disulfides and Thiosulfonates
Source: J Org Chem. 2026 Mar 20;91(13):4755–66. doi: 10.1021/acs.joc.6c00062 (PMC13054865; doi:10.1021/acs.joc.6c00062)
Supplement: Supplementary file 2 [file jo6c00062_si_002.zip › Thiosulfonate FID Files 23-12-2025/2d/13C/pdata/1/peakrng]

P    #regions in PPM
# 2025-11-29 16:32:38 +0530  Admin@DESKTOP-2KH9KNU
# low field   high field   mi   maxi
  146.465755858374  143.98565362466434  2.920  7.787  # for region 1
  142.86296655255822  141.61177815122213  0.579  3.857  # for region 2
  140.49255188704512  139.23503526150222  2.628  9.733  # for region 3
  134.20496875933054  127.91738563161593  6.424  25.501  # for region 4
  127.52527466019434  125.53452197954851  0.625  5.502  # for region 5
  96.26594317979614  94.28107872864707  3.501  14.098  # for region 6
  94.28107872864707  55.77470131105227  4.095  14.411  # for region 7
  36.91345501531311  -2.745628885436512  5.645  19.272  # for region 8
