# Supplementary material for: A Stepwise, Nitrosonium-Catalyzed Aerobic Oxidation of Thiols to Disulfides and Thiosulfonates
Source: J Org Chem. 2026 Mar 20;91(13):4755–66. doi: 10.1021/acs.joc.6c00062 (PMC13054865; doi:10.1021/acs.joc.6c00062)
Supplement: Supplementary file 2 [file jo6c00062_si_002.zip › Thiosulfonate FID Files 23-12-2025/2d/1H/pdata/1/auditp.txt]

##TITLE= Audit trail, TopSpin 3.7.0
##JCAMPDX= 5.01
##ORIGIN= Bruker BioSpin GmbH
##OWNER= hou lab
$$ D:/hou lab/hou-55/Thiosulfonate/261/pdata/1/auditp.txt
##AUDIT TRAIL=  $$ (NUMBER, WHEN, WHO, WHERE, PROCESS, VERSION, WHAT)
(   1,<2025-11-28 18:30:39.211 +0800>,<hou lab>,<DESKTOP-H6OGDOM>,<go4>,<TopSpin 3.7.0>,
      <created by zg on data set with UUID '00647752-cc45-11f0-8fb0-246a0e80b46f'
       started at 2025-11-28 18:28:38.051 +0800,
       POWCHK enabled, PULCHK disabled,
       completed at 2025-11-28 18:30:39.211 +0800

       configuration hash MD5:
       96 7F EF 12 9A 9D 87 DC E3 95 BC D1 C0 1B 63 C2
       data hash MD5: 16K
       05 55 2A C0 42 3B 2C 6A 9F 79 1F 51 C2 D0 E0 1D>)
(   2,<2025-11-28 18:30:45.324 +0800>,<hou lab>,<DESKTOP-H6OGDOM>,<proc1d>,<TopSpin 3.7.0>,
      <Start of raw data processing
       efp LB = 0.1 FT_mod = 6 PKNL = 1 PHC0 = 19.30869 PHC1 = -12.86878 SI = 16K 
       data hash MD5: 16K
       26 BE 93 8A 6A 4C 0F 22 C3 77 E6 C1 6D 83 54 B6>)
(   3,<2025-11-28 18:30:46.308 +0800>,<hou lab>,<DESKTOP-H6OGDOM>,<proc1d>,<TopSpin 3.7.0>,
      <apk 
       data hash MD5: 16K
       01 47 C8 83 A1 28 2B 29 7A 37 CE 14 F2 16 A4 83>)
(   4,<2025-11-28 18:30:47.500 +0800>,<hou lab>,<DESKTOP-H6OGDOM>,<proc1d>,<TopSpin 3.7.0>,
      <abs n ABSG = 5 
       data hash MD5: 16K
       7A ED 31 35 55 6D 8F 70 5A 4B 3D 86 8E 03 0C E8>)
$$ C:/Bruker/data/NMR300/NMR/Thiosulfonate/261/pdata/1/auditp.txt
(   5,<2025-11-29 16:28:56.475 +0530>,<Admin>,<DESKTOP-2KH9KNU>,<dataserver>,<TopSpin 4.0.6>,
      <INTEGRAL 2025-11-29 16:26:07.014 +0530
       DEFINE [2.226;2.187]
       data hash MD5: 16K
       7A ED 31 35 55 6D 8F 70 5A 4B 3D 86 8E 03 0C E8>)
(   6,<2025-11-29 16:28:56.496 +0530>,<Admin>,<DESKTOP-2KH9KNU>,<dataserver>,<TopSpin 4.0.6>,
      <INTEGRAL 2025-11-29 16:26:15.111 +0530
       DEFINE [2.429;2.391]
       data hash MD5: 16K
       7A ED 31 35 55 6D 8F 70 5A 4B 3D 86 8E 03 0C E8>)
(   7,<2025-11-29 16:28:56.515 +0530>,<Admin>,<DESKTOP-2KH9KNU>,<dataserver>,<TopSpin 4.0.6>,
      <INTEGRAL 2025-11-29 16:26:23.477 +0530
       DELETE [2.226;2.187]
       data hash MD5: 16K
       7A ED 31 35 55 6D 8F 70 5A 4B 3D 86 8E 03 0C E8>)
(   8,<2025-11-29 16:28:56.533 +0530>,<Admin>,<DESKTOP-2KH9KNU>,<dataserver>,<TopSpin 4.0.6>,
      <INTEGRAL 2025-11-29 16:26:27.243 +0530
       DEFINE [2.229;2.185]
       data hash MD5: 16K
       7A ED 31 35 55 6D 8F 70 5A 4B 3D 86 8E 03 0C E8>)
(   9,<2025-11-29 16:28:56.548 +0530>,<Admin>,<DESKTOP-2KH9KNU>,<dataserver>,<TopSpin 4.0.6>,
      <INTEGRAL 2025-11-29 16:26:30.385 +0530
       DELETE [2.229;2.185]
       data hash MD5: 16K
       7A ED 31 35 55 6D 8F 70 5A 4B 3D 86 8E 03 0C E8>)
(  10,<2025-11-29 16:28:56.564 +0530>,<Admin>,<DESKTOP-2KH9KNU>,<dataserver>,<TopSpin 4.0.6>,
      <INTEGRAL 2025-11-29 16:26:33.040 +0530
       DEFINE [2.231;2.179]
       data hash MD5: 16K
       7A ED 31 35 55 6D 8F 70 5A 4B 3D 86 8E 03 0C E8>)
(  11,<2025-11-29 16:28:56.579 +0530>,<Admin>,<DESKTOP-2KH9KNU>,<dataserver>,<TopSpin 4.0.6>,
      <INTEGRAL 2025-11-29 16:26:45.604 +0530
       DEFINE [7.165;7.046]
       data hash MD5: 16K
       7A ED 31 35 55 6D 8F 70 5A 4B 3D 86 8E 03 0C E8>)
(  12,<2025-11-29 16:28:56.595 +0530>,<Admin>,<DESKTOP-2KH9KNU>,<dataserver>,<TopSpin 4.0.6>,
      <INTEGRAL 2025-11-29 16:26:49.364 +0530
       DELETE [7.165;7.046]
       data hash MD5: 16K
       7A ED 31 35 55 6D 8F 70 5A 4B 3D 86 8E 03 0C E8>)
(  13,<2025-11-29 16:28:56.612 +0530>,<Admin>,<DESKTOP-2KH9KNU>,<dataserver>,<TopSpin 4.0.6>,
      <INTEGRAL 2025-11-29 16:26:51.816 +0530
       DEFINE [7.151;7.062]
       data hash MD5: 16K
       7A ED 31 35 55 6D 8F 70 5A 4B 3D 86 8E 03 0C E8>)
(  14,<2025-11-29 16:28:56.626 +0530>,<Admin>,<DESKTOP-2KH9KNU>,<dataserver>,<TopSpin 4.0.6>,
      <INTEGRAL 2025-11-29 16:26:55.138 +0530
       DELETE [7.151;7.062]
       data hash MD5: 16K
       7A ED 31 35 55 6D 8F 70 5A 4B 3D 86 8E 03 0C E8>)
(  15,<2025-11-29 16:28:56.642 +0530>,<Admin>,<DESKTOP-2KH9KNU>,<dataserver>,<TopSpin 4.0.6>,
      <INTEGRAL 2025-11-29 16:26:58.886 +0530
       DEFINE [7.138;7.069]
       data hash MD5: 16K
       7A ED 31 35 55 6D 8F 70 5A 4B 3D 86 8E 03 0C E8>)
(  16,<2025-11-29 16:28:56.658 +0530>,<Admin>,<DESKTOP-2KH9KNU>,<dataserver>,<TopSpin 4.0.6>,
      <INTEGRAL 2025-11-29 16:27:05.007 +0530
       DEFINE [7.289;7.210]
       data hash MD5: 16K
       7A ED 31 35 55 6D 8F 70 5A 4B 3D 86 8E 03 0C E8>)
(  17,<2025-11-29 16:28:56.674 +0530>,<Admin>,<DESKTOP-2KH9KNU>,<dataserver>,<TopSpin 4.0.6>,
      <INTEGRAL 2025-11-29 16:27:11.049 +0530
       DEFINE [7.363;7.288]
       data hash MD5: 16K
       7A ED 31 35 55 6D 8F 70 5A 4B 3D 86 8E 03 0C E8>)
(  18,<2025-11-29 16:28:56.689 +0530>,<Admin>,<DESKTOP-2KH9KNU>,<dataserver>,<TopSpin 4.0.6>,
      <INTEGRAL 2025-11-29 16:27:31.216 +0530
       DELETE [7.138;7.069]
       data hash MD5: 16K
       7A ED 31 35 55 6D 8F 70 5A 4B 3D 86 8E 03 0C E8>)
(  19,<2025-11-29 16:28:56.706 +0530>,<Admin>,<DESKTOP-2KH9KNU>,<dataserver>,<TopSpin 4.0.6>,
      <INTEGRAL 2025-11-29 16:27:34.264 +0530
       DEFINE [7.167;7.047]
       data hash MD5: 16K
       7A ED 31 35 55 6D 8F 70 5A 4B 3D 86 8E 03 0C E8>)
(  20,<2025-11-29 16:28:56.725 +0530>,<Admin>,<DESKTOP-2KH9KNU>,<dataserver>,<TopSpin 4.0.6>,
      <INTEGRAL 2025-11-29 16:27:37.244 +0530
       DELETE [7.167;7.047]
       data hash MD5: 16K
       7A ED 31 35 55 6D 8F 70 5A 4B 3D 86 8E 03 0C E8>)
(  21,<2025-11-29 16:28:56.741 +0530>,<Admin>,<DESKTOP-2KH9KNU>,<dataserver>,<TopSpin 4.0.6>,
      <INTEGRAL 2025-11-29 16:27:40.647 +0530
       DEFINE [7.172;7.041]
       data hash MD5: 16K
       7A ED 31 35 55 6D 8F 70 5A 4B 3D 86 8E 03 0C E8>)
(  22,<2025-11-29 16:28:56.757 +0530>,<Admin>,<DESKTOP-2KH9KNU>,<dataserver>,<TopSpin 4.0.6>,
      <INTEGRAL 2025-11-29 16:27:59.539 +0530
       DELETE [2.429;2.391]
       data hash MD5: 16K
       7A ED 31 35 55 6D 8F 70 5A 4B 3D 86 8E 03 0C E8>)
(  23,<2025-11-29 16:28:56.774 +0530>,<Admin>,<DESKTOP-2KH9KNU>,<dataserver>,<TopSpin 4.0.6>,
      <INTEGRAL 2025-11-29 16:28:04.995 +0530
       DEFINE [2.460;2.381]
       data hash MD5: 16K
       7A ED 31 35 55 6D 8F 70 5A 4B 3D 86 8E 03 0C E8>)
(  24,<2025-11-29 16:28:56.789 +0530>,<Admin>,<DESKTOP-2KH9KNU>,<dataserver>,<TopSpin 4.0.6>,
      <INTEGRAL 2025-11-29 16:28:08.267 +0530
       DELETE [2.460;2.381]
       data hash MD5: 16K
       7A ED 31 35 55 6D 8F 70 5A 4B 3D 86 8E 03 0C E8>)
(  25,<2025-11-29 16:28:56.804 +0530>,<Admin>,<DESKTOP-2KH9KNU>,<dataserver>,<TopSpin 4.0.6>,
      <INTEGRAL 2025-11-29 16:28:11.833 +0530
       DEFINE [2.448;2.387]
       data hash MD5: 16K
       7A ED 31 35 55 6D 8F 70 5A 4B 3D 86 8E 03 0C E8>)
(  26,<2025-11-29 16:28:56.823 +0530>,<Admin>,<DESKTOP-2KH9KNU>,<dataserver>,<TopSpin 4.0.6>,
      <INTEGRAL 2025-11-29 16:28:14.936 +0530
       DELETE [2.448;2.387]
       data hash MD5: 16K
       7A ED 31 35 55 6D 8F 70 5A 4B 3D 86 8E 03 0C E8>)
(  27,<2025-11-29 16:28:56.841 +0530>,<Admin>,<DESKTOP-2KH9KNU>,<dataserver>,<TopSpin 4.0.6>,
      <INTEGRAL 2025-11-29 16:28:19.180 +0530
       DEFINE [2.442;2.391]
       data hash MD5: 16K
       7A ED 31 35 55 6D 8F 70 5A 4B 3D 86 8E 03 0C E8>)
(  28,<2025-11-29 16:28:56.859 +0530>,<Admin>,<DESKTOP-2KH9KNU>,<dataserver>,<TopSpin 4.0.6>,
      <INTEGRAL 2025-11-29 16:28:27.885 +0530
       DELETE [2.231;2.179]
       data hash MD5: 16K
       7A ED 31 35 55 6D 8F 70 5A 4B 3D 86 8E 03 0C E8>)
(  29,<2025-11-29 16:28:56.878 +0530>,<Admin>,<DESKTOP-2KH9KNU>,<dataserver>,<TopSpin 4.0.6>,
      <INTEGRAL 2025-11-29 16:28:31.210 +0530
       DEFINE [2.261;2.179]
       data hash MD5: 16K
       7A ED 31 35 55 6D 8F 70 5A 4B 3D 86 8E 03 0C E8>)
(  30,<2025-11-29 16:28:56.894 +0530>,<Admin>,<DESKTOP-2KH9KNU>,<dataserver>,<TopSpin 4.0.6>,
      <INTEGRAL 2025-11-29 16:28:34.105 +0530
       DELETE [2.261;2.179]
       data hash MD5: 16K
       7A ED 31 35 55 6D 8F 70 5A 4B 3D 86 8E 03 0C E8>)
(  31,<2025-11-29 16:28:56.912 +0530>,<Admin>,<DESKTOP-2KH9KNU>,<dataserver>,<TopSpin 4.0.6>,
      <INTEGRAL 2025-11-29 16:28:37.339 +0530
       DEFINE [2.243;2.186]
       data hash MD5: 16K
       7A ED 31 35 55 6D 8F 70 5A 4B 3D 86 8E 03 0C E8>)
(  32,<2025-11-29 16:28:56.931 +0530>,<Admin>,<DESKTOP-2KH9KNU>,<dataserver>,<TopSpin 4.0.6>,
      <INTEGRAL 2025-11-29 16:28:40.278 +0530
       DELETE [2.243;2.186]
       data hash MD5: 16K
       7A ED 31 35 55 6D 8F 70 5A 4B 3D 86 8E 03 0C E8>)
(  33,<2025-11-29 16:28:56.950 +0530>,<Admin>,<DESKTOP-2KH9KNU>,<dataserver>,<TopSpin 4.0.6>,
      <INTEGRAL 2025-11-29 16:28:43.906 +0530
       DEFINE [2.202;2.193]
       data hash MD5: 16K
       7A ED 31 35 55 6D 8F 70 5A 4B 3D 86 8E 03 0C E8>)
(  34,<2025-11-29 16:28:56.970 +0530>,<Admin>,<DESKTOP-2KH9KNU>,<dataserver>,<TopSpin 4.0.6>,
      <INTEGRAL 2025-11-29 16:28:46.616 +0530
       DELETE [2.202;2.193]
       data hash MD5: 16K
       7A ED 31 35 55 6D 8F 70 5A 4B 3D 86 8E 03 0C E8>)
(  35,<2025-11-29 16:28:56.988 +0530>,<Admin>,<DESKTOP-2KH9KNU>,<dataserver>,<TopSpin 4.0.6>,
      <INTEGRAL 2025-11-29 16:28:51.862 +0530
       DEFINE [2.246;2.182]
       data hash MD5: 16K
       7A ED 31 35 55 6D 8F 70 5A 4B 3D 86 8E 03 0C E8>)
(  36,<2025-11-29 16:29:31.158 +0530>,<Admin>,<DESKTOP-2KH9KNU>,<dataserver>,<TopSpin 4.0.6>,
      <INTEGRAL 2025-11-29 16:29:17.167 +0530
       DELETE [7.172;7.041]
       data hash MD5: 16K
       7A ED 31 35 55 6D 8F 70 5A 4B 3D 86 8E 03 0C E8>)
(  37,<2025-11-29 16:29:31.179 +0530>,<Admin>,<DESKTOP-2KH9KNU>,<dataserver>,<TopSpin 4.0.6>,
      <INTEGRAL 2025-11-29 16:29:19.745 +0530
       DEFINE [7.167;7.060]
       data hash MD5: 16K
       7A ED 31 35 55 6D 8F 70 5A 4B 3D 86 8E 03 0C E8>)
(  38,<2025-11-29 16:29:31.199 +0530>,<Admin>,<DESKTOP-2KH9KNU>,<dataserver>,<TopSpin 4.0.6>,
      <INTEGRAL 2025-11-29 16:29:22.522 +0530
       DELETE [7.167;7.060]
       data hash MD5: 16K
       7A ED 31 35 55 6D 8F 70 5A 4B 3D 86 8E 03 0C E8>)
(  39,<2025-11-29 16:29:31.218 +0530>,<Admin>,<DESKTOP-2KH9KNU>,<dataserver>,<TopSpin 4.0.6>,
      <INTEGRAL 2025-11-29 16:29:26.305 +0530
       DEFINE [7.156;7.065]
       data hash MD5: 16K
       7A ED 31 35 55 6D 8F 70 5A 4B 3D 86 8E 03 0C E8>)
##END=

$$ hash MD5
$$ B0 E9 FB 09 DA AC 00 C9 12 66 AC 46 7B B2 7C 4A
