# Supplementary material for: A Stepwise, Nitrosonium-Catalyzed Aerobic Oxidation of Thiols to Disulfides and Thiosulfonates
Source: J Org Chem. 2026 Mar 20;91(13):4755–66. doi: 10.1021/acs.joc.6c00062 (PMC13054865; doi:10.1021/acs.joc.6c00062)
Supplement: Supplementary file 2 [file jo6c00062_si_002.zip › Thiosulfonate FID Files 23-12-2025/2d/1H/pdata/1/integrals.txt]

   Current data set:
   NAME =	Thiosulfonate	EXPNO =	261	PROCNO = 1
   DU   =	C:/Bruker/data/NMR300/NMR

   Number   Integrated Region     Integral
     1      7.363      7.288         1.15274
     2      7.289      7.210         1.20888
     3      7.156      7.065         4.06374
     4      2.442      2.391         6.00000
     5      2.246      2.182         6.00925
