# Supplementary material for: A Stepwise, Nitrosonium-Catalyzed Aerobic Oxidation of Thiols to Disulfides and Thiosulfonates
Source: J Org Chem. 2026 Mar 20;91(13):4755–66. doi: 10.1021/acs.joc.6c00062 (PMC13054865; doi:10.1021/acs.joc.6c00062)
Supplement: Supplementary file 2 [file jo6c00062_si_002.zip › Thiosulfonate FID Files 23-12-2025/2d/1H/pdata/1/intrng]

A 1.0 #regions in PPM
# low field   high field  bias        slope
  7.363401280710128  7.28842510173621  -0.0  -0.0  # for region 1
  7.289350733575394  7.2097463954055545  -0.0  -0.0  # for region 2
  7.1560319101813175  7.06486065384062  -0.0  -0.0  # for region 3
  2.4422274104032873  2.391324618886046  -0.0  -0.0  # for region 4
  2.2463623213043373  2.1821805406956423  -0.0  -0.0  # for region 5
