# Supplementary material for: A Stepwise, Nitrosonium-Catalyzed Aerobic Oxidation of Thiols to Disulfides and Thiosulfonates
Source: J Org Chem. 2026 Mar 20;91(13):4755–66. doi: 10.1021/acs.joc.6c00062 (PMC13054865; doi:10.1021/acs.joc.6c00062)
Supplement: Supplementary file 2 [file jo6c00062_si_002.zip › Thiosulfonate FID Files 23-12-2025/2d/1H/pdata/1/peaklist.xml]

<?xml version="1.0" encoding="UTF-8"?>
<PeakList modified="2025-11-29T16:30:06">
  <PeakList1D>
    <PeakList1DHeader creator="Admin" date="2025-11-29T16:30:06" expNo="261" name="Thiosulfonate" owner="" procNo="1" source="C:/Bruker/data/NMR300/NMR">
      <PeakPickDetails>F1=7.374098ppm, F2=7.180676ppm, MI=0.47cm, MAXI=2.78cm, PC=1.000
      </PeakPickDetails>
    </PeakList1DHeader>
    <Peak1D F1="7.346701" intensity="0.649745" type="0"/>
    <Peak1D F1="7.321431" intensity="1.255936" type="0"/>
    <Peak1D F1="7.296137" intensity="0.9617453" type="0"/>
    <Peak1D F1="7.280549" intensity="0.6623765" type="0"/>
    <Peak1D F1="7.255066" intensity="1.137337" type="0"/>
    <Peak1D F1="7.230121" intensity="0.9743232" type="0"/>
  </PeakList1D>
  <PeakList1D>
    <PeakList1DHeader creator="Admin" date="2025-11-29T16:30:06" expNo="261" name="Thiosulfonate" owner="" procNo="1" source="C:/Bruker/data/NMR300/NMR">
      <PeakPickDetails>F1=7.132905ppm, F2=7.044044ppm, MI=1.95cm, MAXI=16.00cm, PC=1.000
      </PeakPickDetails>
    </PeakList1DHeader>
    <Peak1D F1="7.111329" intensity="4.217767" type="0"/>
    <Peak1D F1="7.08656" intensity="3.075174" type="0"/>
  </PeakList1D>
  <PeakList1D>
    <PeakList1DHeader creator="Admin" date="2025-11-29T16:30:06" expNo="261" name="Thiosulfonate" owner="" procNo="1" source="C:/Bruker/data/NMR300/NMR">
      <PeakPickDetails>F1=2.492323ppm, F2=2.000680ppm, MI=9.99cm, MAXI=28.63cm, PC=1.000
      </PeakPickDetails>
    </PeakList1DHeader>
    <Peak1D F1="2.406873" intensity="15.0" type="0"/>
    <Peak1D F1="2.205456" intensity="14.8437" type="0"/>
  </PeakList1D>
</PeakList>
