# Supplementary material for: A Stepwise, Nitrosonium-Catalyzed Aerobic Oxidation of Thiols to Disulfides and Thiosulfonates
Source: J Org Chem. 2026 Mar 20;91(13):4755–66. doi: 10.1021/acs.joc.6c00062 (PMC13054865; doi:10.1021/acs.joc.6c00062)
Supplement: Supplementary file 2 [file jo6c00062_si_002.zip › Thiosulfonate FID Files 23-12-2025/2d/1H/pdata/1/peakrng]

P    #regions in PPM
# 2025-11-29 16:30:08 +0530  Admin@DESKTOP-2KH9KNU
# low field   high field   mi   maxi
  7.374098244144915  7.180675987944865  0.469  2.779  # for region 1
  7.1329050334774955  7.0440443769158145  1.952  16.000  # for region 2
  2.49232288392545  2.0006801441987685  9.994  28.630  # for region 3
